# Supplementary material for: Employment of digital gene expression profiling to identify potential pathogenic and therapeutic targets of fulminant hepatic failure
Source: J Transl Med. 2015 Jan 27;13:22. doi: 10.1186/s12967-015-0380-9 (PMC4312436; doi:10.1186/s12967-015-0380-9)
Supplement: Additional file 1: Table S1. — The full list of DEGs in FHF mouse liver. [file 12967_2015_380_MOESM1_ESM.xlsx]

## Sheet: Supple table.1
Gene	RawIntensity-Normal Control	RawIntensity-FHF	TPM-Normal Control	TPM-FHF	log2 Ratio(FHF/Normal Control)	P-Value	FDR	Symbol	Description
20310	0	2823	0.01	498	15.6039	0	0	Cxcl2	chemokine (C-X-C motif) ligand 2
19817	0	2305	0.01	406.62	15.3114	0	0	Rn7sk	RNA, 7SK, nuclear
20296	0	1456	0.01	256.85	14.6486	0	0	Ccl2	chemokine (C-C motif) ligand 2
100303747	0	647	0.01	114.14	13.4785	0	0	Gm12238	predicted gene 12238
100217418	0	636	0.01	112.19	13.4537	0	0	Snora44	small nucleolar RNA, H/ACA box 44
68709	0	280	0.01	49.39	12.27	0	0	Cilp2	cartilage intermediate layer protein 2
20304	0	253	0.01	44.63	12.1238	0	0	Ccl5	chemokine (C-C motif) ligand 5
20306	0	231	0.01	40.75	11.9926	0	0	Ccl7	chemokine (C-C motif) ligand 7
20302	0	208	0.01	36.69	11.8412	0	0	Ccl3	chemokine (C-C motif) ligand 3
100217467	0	192	0.01	33.87	11.7258	0	0	Snora5c	small nucleolar RNA, H/ACA box 5C
100316932	0	182	0.01	32.11	11.6488	0	0	Snora28	small nucleolar RNA, H/ACA box 28
13710	0	122	0.01	21.52	11.0715	0	0	Elf3	E74-like factor 3
17386	0	113	0.01	19.93	10.9607	0	0	Mmp13	matrix metallopeptidase 13
56619	0	107	0.01	18.88	10.8826	0	0	Clec4e	C-type lectin domain family 4, member e
114672	0	106	0.01	18.7	10.8688	0	0	1700007E05Rik	RIKEN cDNA 1700007E05 gene
104368	0	105	0.01	18.52	10.8549	0	0	Snora70	small nucleolar RNA, H/ACA box 70
433016	0	104	0.01	18.35	10.8416	0	0	Gm5483	predicted gene 5483
12501	0	100	0.01	17.64	10.7846	0	0	Cd3e	CD3 antigen, epsilon polypeptide
80828	0	84	0.01	14.82	10.5333	0	0	Snord82	small nucleolar RNA, C/D box 82
21825	0	84	0.01	14.82	10.5333	0	0	Thbs1	thrombospondin 1
69189	0	79	0.01	13.94	10.445	0	0	1810033B17Rik	RIKEN cDNA 1810033B17 gene
12768	0	72	0.01	12.7	10.3106	0	0	Ccr1	chemokine (C-C motif) receptor 1
100113364	0	65	0.01	11.47	10.1636	0	0	Snora15	small nucleolar RNA, H/ACA box 15
227357	0	62	0.01	10.94	10.0954	0	0	Espnl	espin-like
100302592	0	60	0.01	10.58	10.0471	0	0	Snord14a	small nucleolar RNA, C/D box 14A
13874	0	59	0.01	10.41	10.0238	0	0	Ereg	epiregulin
15945	0	59	0.01	10.41	10.0238	0	0	Cxcl10	chemokine (C-X-C motif) ligand 10
240913	0	55	0.01	9.7	9.92184	0	0	Adamts4	a disintegrin-like and metallopeptidase (reprolysin type) with thrombospondin type 1 motif, 4
53978	0	53	0.01	9.35	9.86882	0	0	Lpar2	lysophosphatidic acid receptor 2
27208	0	52	0.01	9.17	9.84078	0	0	Snord33	small nucleolar RNA, C/D box 33
13654	0	50	0.01	8.82	9.78463	0	0	Egr2	early growth response 2
21930	0	48	0.01	8.47	9.72622	6.66e-16	7.86e-15	Tnfaip6	tumor necrosis factor alpha induced protein 6
83430	0	46	0.01	8.11	9.66356	4e-15	4.55e-14	Il23a	interleukin 23, alpha subunit p19
16411	0	46	0.01	8.11	9.66356	4e-15	4.55e-14	Itgax	integrin alpha X
20339	0	45	0.01	7.94	9.633	8.44e-15	9.35e-14	Sele	selectin, endothelial cell
226421	0	43	0.01	7.59	9.56796	3.57e-14	3.76e-13	5430435G22Rik	RIKEN cDNA 5430435G22 gene
12655	0	43	0.01	7.59	9.56796	3.57e-14	3.75e-13	Chi3l3	chitinase 3-like 3
14566	0	43	0.01	7.59	9.56796	3.57e-14	3.75e-13	Gdf9	growth differentiation factor 9
100042499	0	43	0.01	7.59	9.56796	3.57e-14	3.75e-13	Vmn2r55	vomeronasal 2, receptor 55
100504830	0	42	0.01	7.41	9.53333	7.37e-14	7.39e-13	LOC100504830	h-2 class I histocompatibility antigen, D-B alpha chain-like
628900	0	42	0.01	7.41	9.53333	7.37e-14	7.38e-13	Serpina3i	serine (or cysteine) peptidase inhibitor, clade A, member 3I
60533	0	42	0.01	7.41	9.53333	7.37e-14	7.38e-13	Cd274	CD274 antigen
16365	0	41	0.01	7.23	9.49785	1.51e-13	1.43e-12	Irg1	immunoresponsive gene 1
14780	0	40	0.01	7.06	9.46352	3.11e-13	2.75e-12	Gpx5	glutathione peroxidase 5
20297	0	39	0.01	6.88	9.42626	6.39e-13	5.45e-12	Ccl20	chemokine (C-C motif) ligand 20
19416	0	39	0.01	6.88	9.42626	6.39e-13	5.44e-12	Rasd1	RAS, dexamethasone-induced 1
64380	0	38	0.01	6.7	9.38802	1.31e-12	1.07e-11	Ms4a4c	membrane-spanning 4-domains, subfamily A, member 4C
gi|118130134|ref|NM_152808.2|	0	38	0.01	6.7	9.38802	1.31e-12	1.07e-11	-	-
14191	0	37	0.01	6.53	9.35094	2.69e-12	2.12e-11	Fgr	Gardner-Rasheed feline sarcoma viral (Fgr) oncogene homolog
433470	0	35	0.01	6.17	9.26913	1.14e-11	8.42e-11	AA467197	expressed sequence AA467197
20343	0	34	0.01	6	9.22882	2.33e-11	1.68e-10	Sell	selectin, lymphocyte
217682	0	34	0.01	6	9.22882	2.33e-11	1.68e-10	3830431G21Rik	RIKEN cDNA 3830431G21 gene
75869	0	33	0.01	5.82	9.18488	4.79e-11	3.34e-10	Arl5b	ADP-ribosylation factor-like 5B
70981	0	32	0.01	5.65	9.14211	9.82e-11	6.64e-10	4931423N10Rik	RIKEN cDNA 4931423N10 gene
20855	0	32	0.01	5.65	9.14211	9.82e-11	6.64e-10	Stc1	stanniocalcin 1
215653	0	32	0.01	5.65	9.14211	9.82e-11	6.63e-10	Rassf2	Ras association (RalGDS/AF-6) domain family member 2
381785	0	31	0.01	5.47	9.0954	2.02e-10	1.32e-09	Gm1070	predicted gene 1070
269717	0	31	0.01	5.47	9.0954	2.02e-10	1.32e-09	Orai2	ORAI calcium release-activated calcium modulator 2
100505242	0	30	0.01	5.29	9.04712	4.14e-10	2.62e-09	LOC100505242	hypothetical protein LOC100505242
17929	0	30	0.01	5.29	9.04712	4.14e-10	2.62e-09	Myom1	myomesin 1
19696	0	29	0.01	5.12	9	8.5e-10	5.2e-09	Rel	reticuloendotheliosis oncogene
100038947	0	29	0.01	5.12	9	8.5e-10	5.2e-09	LOC100038947	signal-regulatory protein beta 1-like
30937	0	28	0.01	4.94	8.94837	1.75e-09	1.03e-08	Lmcd1	LIM and cysteine-rich domains 1
16994	0	28	0.01	4.94	8.94837	1.75e-09	1.03e-08	Ltb	lymphotoxin B
74646	0	28	0.01	4.94	8.94837	1.75e-09	1.03e-08	Spsb1	splA/ryanodine receptor domain and SOCS box containing 1
18793	0	28	0.01	4.94	8.94837	1.75e-09	1.03e-08	Plaur	plasminogen activator, urokinase receptor
381073	0	28	0.01	4.94	8.94837	1.75e-09	1.03e-08	Npw	neuropeptide W
21933	0	27	0.01	4.76	8.89482	3.58e-09	2.06e-08	Tnfrsf10b	tumor necrosis factor receptor superfamily, member 10b
68955	0	27	0.01	4.76	8.89482	3.58e-09	2.06e-08	Srrm4	serine/arginine repetitive matrix 4
227659	0	27	0.01	4.76	8.89482	3.58e-09	2.06e-08	Slc2a6	solute carrier family 2 (facilitated glucose transporter), member 6
207686	0	27	0.01	4.76	8.89482	3.58e-09	2.06e-08	A330021E22Rik	RIKEN cDNA A330021E22 gene
258199	0	27	0.01	4.76	8.89482	3.58e-09	2.05e-08	Olfr1300-ps1	olfactory receptor 1300, pseudogene 1
50498	0	26	0.01	4.59	8.84235	7.36e-09	4.1e-08	Ebi3	Epstein-Barr virus induced gene 3
12703	0	26	0.01	4.59	8.84235	7.36e-09	4.1e-08	Socs1	suppressor of cytokine signaling 1
260409	0	26	0.01	4.59	8.84235	7.36e-09	4.1e-08	Cdc42ep3	CDC42 effector protein (Rho GTPase binding) 3
64297	0	26	0.01	4.59	8.84235	7.36e-09	4.09e-08	Gprc5b	G protein-coupled receptor, family C, group 5, member B
216799	0	25	0.01	4.41	8.78463	1.51e-08	8.1e-08	Nlrp3	NLR family, pyrin domain containing 3
381823	0	25	0.01	4.41	8.78463	1.51e-08	8.1e-08	Apold1	apolipoprotein L domain containing 1
353374	0	25	0.01	4.41	8.78463	1.51e-08	8.09e-08	Snord61	small nucleolar RNA, C/D box 61
11839	0	25	0.01	4.41	8.78463	1.51e-08	8.09e-08	Areg	amphiregulin
20863	0	24	0.01	4.23	8.72451	3.1e-08	1.61e-07	Stfa3	stefin A3
21934	0	24	0.01	4.23	8.72451	3.1e-08	1.61e-07	Tnfrsf11a	tumor necrosis factor receptor superfamily, member 11a
14017	0	24	0.01	4.23	8.72451	3.1e-08	1.61e-07	Evi2a	ecotropic viral integration site 2a
17395	0	24	0.01	4.23	8.72451	3.1e-08	1.61e-07	Mmp9	matrix metallopeptidase 9
100502920	0	23	0.01	4.06	8.66534	6.36e-08	3.21e-07	LOC100502920	hypothetical LOC100502920
546100	0	23	0.01	4.06	8.66534	6.36e-08	3.21e-07	Gm5914	predicted gene 5914
327988	0	23	0.01	4.06	8.66534	6.36e-08	3.2e-07	Gm9975	predicted gene 9975
64011	0	23	0.01	4.06	8.66534	6.36e-08	3.2e-07	Nrgn	neurogranin
74732	0	22	0.01	3.88	8.59991	1.31e-07	6.37e-07	Stx11	syntaxin 11
114602	0	22	0.01	3.88	8.59991	1.31e-07	6.37e-07	Zmynd10	zinc finger, MYND domain containing 10
58801	0	22	0.01	3.88	8.59991	1.31e-07	6.37e-07	Pmaip1	phorbol-12-myristate-13-acetate-induced protein 1
11535	0	22	0.01	3.88	8.59991	1.31e-07	6.36e-07	Adm	adrenomedullin
12767	0	22	0.01	3.88	8.59991	1.31e-07	6.36e-07	Cxcr4	chemokine (C-X-C motif) receptor 4
242700	0	22	0.01	3.88	8.59991	1.31e-07	6.36e-07	Il28ra	interleukin 28 receptor alpha
216343	0	21	0.01	3.7	8.53138	2.68e-07	1.26e-06	Tph2	tryptophan hydroxylase 2
328830	0	21	0.01	3.7	8.53138	2.68e-07	1.26e-06	A530064D06Rik	RIKEN cDNA A530064D06 gene
18034	0	21	0.01	3.7	8.53138	2.68e-07	1.26e-06	Nfkb2	nuclear factor of kappa light polypeptide gene enhancer in B-cells 2, p49/p100
12654	0	20	0.01	3.53	8.46352	5.51e-07	2.49e-06	Chi3l1	chitinase 3-like 1
109225	0	20	0.01	3.53	8.46352	5.51e-07	2.49e-06	Ms4a7	membrane-spanning 4-domains, subfamily A, member 7
20377	0	20	0.01	3.53	8.46352	5.51e-07	2.48e-06	Sfrp1	secreted frizzled-related protein 1
94220	0	20	0.01	3.53	8.46352	5.51e-07	2.48e-06	Cnnm4	cyclin M4
14264	0	20	0.01	3.53	8.46352	5.51e-07	2.48e-06	Fmod	fibromodulin
70873	0	19	0.01	3.35	8.38802	1.13e-06	4.91e-06	4921517L17Rik	RIKEN cDNA 4921517L17 gene
20753	0	19	0.01	3.35	8.38802	1.13e-06	4.9e-06	Sprr1a	small proline-rich protein 1A
108078	0	19	0.01	3.35	8.38802	1.13e-06	4.9e-06	Olr1	oxidized low density lipoprotein (lectin-like) receptor 1
100504550	0	19	0.01	3.35	8.38802	1.13e-06	4.9e-06	LOC100504550	hypothetical LOC100504550
16156	0	19	0.01	3.35	8.38802	1.13e-06	4.9e-06	Il11	interleukin 11
19736	0	19	0.01	3.35	8.38802	1.13e-06	4.9e-06	Rgs4	regulator of G-protein signaling 4
21926	0	19	0.01	3.35	8.38802	1.13e-06	4.9e-06	Tnf	tumor necrosis factor
20303	4	1222	0.67	215.57	8.32978	5.08e-05	0.000169164	Ccl4	chemokine (C-C motif) ligand 4
17474	0	18	0.01	3.18	8.31288	2.32e-06	9.58e-06	Clec4d	C-type lectin domain family 4, member d
18126	0	18	0.01	3.18	8.31288	2.32e-06	9.58e-06	Nos2	nitric oxide synthase 2, inducible
100217465	0	18	0.01	3.18	8.31288	2.32e-06	9.58e-06	Snord111	small nucleolar RNA, C/D box 111
100380944	0	18	0.01	3.18	8.31288	2.32e-06	9.57e-06	Gm11602	predicted gene 11602
170733	0	18	0.01	3.18	8.31288	2.32e-06	9.57e-06	Klra17	killer cell lectin-like receptor, subfamily A, member 17
100503334	0	18	0.01	3.18	8.31288	2.32e-06	9.57e-06	LOC100503334	hypothetical LOC100503334
434246	0	18	0.01	3.18	8.31288	2.32e-06	9.56e-06	Trim72	tripartite motif-containing 72
17918	0	17	0.01	3	8.22882	4.77e-06	1.88e-05	Myo5a	myosin VA
19265	0	17	0.01	3	8.22882	4.77e-06	1.88e-05	Ptprcap	protein tyrosine phosphatase, receptor type, C polypeptide-associated protein
320484	0	17	0.01	3	8.22882	4.77e-06	1.88e-05	Rasal3	RAS protein activator like 3
233744	0	17	0.01	3	8.22882	4.77e-06	1.88e-05	Spon1	spondin 1, (f-spondin) extracellular matrix protein
70717	0	17	0.01	3	8.22882	4.77e-06	1.88e-05	6330406I15Rik	RIKEN cDNA 6330406I15 gene
606736	0	17	0.01	3	8.22882	4.77e-06	1.88e-05	C920009B18Rik	RIKEN cDNA C920009B18 gene
235599	0	17	0.01	3	8.22882	4.77e-06	1.88e-05	6430571L13Rik	RIKEN cDNA 6430571L13 gene
20354	0	16	0.01	2.82	8.13955	9.78e-06	3.72e-05	Sema4d	sema domain, immunoglobulin domain (Ig), transmembrane domain (TM) and short cytoplasmic domain, (semaphorin) 4D
26570	0	16	0.01	2.82	8.13955	9.78e-06	3.72e-05	Slc7a11	solute carrier family 7 (cationic amino acid transporter, y+ system), member 11
442827	0	16	0.01	2.82	8.13955	9.78e-06	3.72e-05	Rab44	RAB44, member RAS oncogene family
108686	0	16	0.01	2.82	8.13955	9.78e-06	3.72e-05	Ccdc88a	coiled coil domain containing 88A
229694	0	16	0.01	2.82	8.13955	9.78e-06	3.72e-05	AI504432	expressed sequence AI504432
14425	0	16	0.01	2.82	8.13955	9.78e-06	3.72e-05	Galnt3	UDP-N-acetyl-alpha-D-galactosamine:polypeptide N-acetylgalactosaminyltransferase 3
21939	0	16	0.01	2.82	8.13955	9.78e-06	3.72e-05	Cd40	CD40 antigen
66371	0	16	0.01	2.82	8.13955	9.78e-06	3.71e-05	Chmp4c	chromatin modifying protein 4C
27007	0	16	0.01	2.82	8.13955	9.78e-06	3.71e-05	Klrk1	killer cell lectin-like receptor subfamily K, member 1
675594	0	16	0.01	2.82	8.13955	9.78e-06	3.71e-05	LOC675594	hypothetical LOC675594
216019	0	16	0.01	2.82	8.13955	9.78e-06	3.71e-05	Hkdc1	hexokinase domain containing 1
18787	2	511	0.34	90.14	8.05049	0.000120931	0.000375284	Serpine1	serine (or cysteine) peptidase inhibitor, clade E, member 1
270210	0	15	0.01	2.65	8.04985	2.01e-05	7.22e-05	Zfp651	zinc finger protein 651
105833	0	15	0.01	2.65	8.04985	2.01e-05	7.22e-05	Ccdc65	coiled-coil domain containing 65
70859	0	15	0.01	2.65	8.04985	2.01e-05	7.22e-05	Lrrc63	leucine rich repeat containing 63
217304	0	15	0.01	2.65	8.04985	2.01e-05	7.22e-05	Cd300lb	CD300 antigen like family member B
69903	0	15	0.01	2.65	8.04985	2.01e-05	7.22e-05	Rasip1	Ras interacting protein 1
12775	0	15	0.01	2.65	8.04985	2.01e-05	7.21e-05	Ccr7	chemokine (C-C motif) receptor 7
403202	0	15	0.01	2.65	8.04985	2.01e-05	7.21e-05	A430093F15Rik	RIKEN cDNA A430093F15 gene
100038558	0	15	0.01	2.65	8.04985	2.01e-05	7.21e-05	Gm10752	predicted gene 10752
77974	0	15	0.01	2.65	8.04985	2.01e-05	7.21e-05	Rdh12	retinol dehydrogenase 12
70788	0	15	0.01	2.65	8.04985	2.01e-05	7.21e-05	Klhl30	kelch-like 30 (Drosophila)
100503396	0	15	0.01	2.65	8.04985	2.01e-05	7.21e-05	LOC100503396	hypothetical protein LOC100503396
80879	0	15	0.01	2.65	8.04985	2.01e-05	7.2e-05	Slc16a3	solute carrier family 16 (monocarboxylic acid transporters), member 3
19108	0	15	0.01	2.65	8.04985	2.01e-05	7.2e-05	Prkx	protein kinase, X-linked
380755	0	15	0.01	2.65	8.04985	2.01e-05	7.2e-05	Gm889	predicted gene 889
56503	0	15	0.01	2.65	8.04985	2.01e-05	7.2e-05	Ankrd49	ankyrin repeat domain 49
100038632	0	15	0.01	2.65	8.04985	2.01e-05	7.2e-05	F830016D02Rik	RIKEN cDNA F830016D02 gene
14283	0	15	0.01	2.65	8.04985	2.01e-05	7.19e-05	Fosl1	fos-like antigen 1
264134	0	14	0.01	2.47	7.94837	4.12e-05	0.000140706	Ttc26	tetratricopeptide repeat domain 26
13003	0	14	0.01	2.47	7.94837	4.12e-05	0.000140671	Vcan	versican
64085	0	14	0.01	2.47	7.94837	4.12e-05	0.000140636	Clstn2	calsyntenin 2
100503198	0	14	0.01	2.47	7.94837	4.12e-05	0.000140601	LOC100503198	hypothetical LOC100503198
243931	0	14	0.01	2.47	7.94837	4.12e-05	0.000140566	Tshz3	teashirt zinc finger family member 3
21946	0	14	0.01	2.47	7.94837	4.12e-05	0.000140531	Pglyrp1	peptidoglycan recognition protein 1
171469	0	14	0.01	2.47	7.94837	4.12e-05	0.000140496	Gpr37l1	G protein-coupled receptor 37-like 1
100503592	0	14	0.01	2.47	7.94837	4.12e-05	0.000140461	LOC100503592	hypothetical LOC100503592
56772	0	14	0.01	2.47	7.94837	4.12e-05	0.000140426	Mllt11	myeloid/lymphoid or mixed-lineage leukemia (trithorax homolog, Drosophila); translocated to, 11
227933	0	14	0.01	2.47	7.94837	4.12e-05	0.000140391	Ccdc148	coiled-coil domain containing 148
67752	0	14	0.01	2.47	7.94837	4.12e-05	0.000140356	4930579J09Rik	RIKEN cDNA 4930579J09 gene
14282	0	14	0.01	2.47	7.94837	4.12e-05	0.000140321	Fosb	FBJ osteosarcoma oncogene B
14939	0	14	0.01	2.47	7.94837	4.12e-05	0.000140286	Gzmb	granzyme B
213119	0	14	0.01	2.47	7.94837	4.12e-05	0.000140252	Itga10	integrin, alpha 10
27015	0	14	0.01	2.47	7.94837	4.12e-05	0.000140217	Polk	polymerase (DNA directed), kappa
70747	0	13	0.01	2.29	7.8392	8.47e-05	0.00026922	Tspan2	tetraspanin 2
73847	0	13	0.01	2.29	7.8392	8.47e-05	0.000269157	Fam110a	family with sequence similarity 110, member A
22762	0	13	0.01	2.29	7.8392	8.47e-05	0.000269095	Zfpm2	zinc finger protein, multitype 2
76566	0	13	0.01	2.29	7.8392	8.47e-05	0.000269032	Fam101b	family with sequence similarity 101, member B
74145	0	13	0.01	2.29	7.8392	8.47e-05	0.00026897	F13a1	coagulation factor XIII, A1 subunit
320492	0	13	0.01	2.29	7.8392	8.47e-05	0.000268907	A830018L16Rik	RIKEN cDNA A830018L16 gene
17910	0	13	0.01	2.29	7.8392	8.47e-05	0.000268845	Myo15	myosin XV
14726	0	13	0.01	2.29	7.8392	8.47e-05	0.000268783	Pdpn	podoplanin
16153	0	13	0.01	2.29	7.8392	8.47e-05	0.000268721	Il10	interleukin 10
16782	0	12	0.01	2.12	7.72792	0.000173786	0.000523192	Lamc2	laminin, gamma 2
19739	0	12	0.01	2.12	7.72792	0.000173786	0.000523077	Rgs9	regulator of G-protein signaling 9
64095	0	12	0.01	2.12	7.72792	0.000173786	0.000522962	Gpr35	G protein-coupled receptor 35
105727	0	12	0.01	2.12	7.72792	0.000173786	0.000522847	Slc38a1	solute carrier family 38, member 1
78826	0	12	0.01	2.12	7.72792	0.000173786	0.000522733	P2ry10	purinergic receptor P2Y, G-protein coupled 10
74453	0	12	0.01	2.12	7.72792	0.000173786	0.000522618	Ccdc11	coiled-coil domain containing 11
78558	0	12	0.01	2.12	7.72792	0.000173786	0.000522503	Htra3	HtrA serine peptidase 3
15042	0	12	0.01	2.12	7.72792	0.000173786	0.000522389	H2-T24	histocompatibility 2, T region locus 24
74401	0	12	0.01	2.12	7.72792	0.000173786	0.000522274	4933406J08Rik	RIKEN cDNA 4933406J08 gene
319468	0	12	0.01	2.12	7.72792	0.000173786	0.00052216	Ppm1h	protein phosphatase 1H (PP2C domain containing)
83671	0	12	0.01	2.12	7.72792	0.000173786	0.000522045	Sytl2	synaptotagmin-like 2
26875	0	12	0.01	2.12	7.72792	0.000173786	0.000521931	Pclo	piccolo (presynaptic cytomatrix protein)
234911	0	12	0.01	2.12	7.72792	0.000173786	0.000521816	Mmp27	matrix metallopeptidase 27
16421	0	12	0.01	2.12	7.72792	0.000173786	0.000521702	Itgb7	integrin beta 7
67735	0	12	0.01	2.12	7.72792	0.000173786	0.000521588	4930528A17Rik	RIKEN cDNA 4930528A17 gene
100502583	0	12	0.01	2.12	7.72792	0.000173786	0.000521473	LOC100502583	hypothetical LOC100502583
100217430	0	12	0.01	2.12	7.72792	0.000173786	0.000521359	Snord66	small nucleolar RNA, C/D box 66
20558	3	552	0.5	97.38	7.60555	7.93e-05	0.000255185	Slfn4	schlafen 4
14281	2	304	0.34	53.63	7.30136	0.000120931	0.000375369	Fos	FBJ osteosarcoma oncogene
14468	6	669	1.01	118.02	6.86853	1.88e-05	6.82e-05	Gbp1	guanylate binding protein 1
13653	41	4538	6.87	800.54	6.86452	1.61e-13	1.51e-12	Egr1	early growth response 1
16324	3	311	0.5	54.86	6.77768	7.93e-05	0.000255005	Inhbb	inhibin beta-B
14311	5	496	0.84	87.5	6.70275	3.13e-05	0.000109263	Cidec	cell death-inducing DFFA-like effector c
20202	51	4496	8.54	793.13	6.53718	2.51e-14	2.69e-13	S100a9	S100 calcium binding protein A9 (calgranulin B)
214855	2	160	0.34	28.23	6.37555	0.000120931	0.00037469	Arid5a	AT rich interactive domain 5A (MRF1-like)
14469	8	626	1.34	110.43	6.36476	6.41e-06	2.49e-05	Gbp2	guanylate binding protein 2
14579	2	150	0.34	26.46	6.28213	0.000120931	0.000374267	Gem	GTP binding protein (gene overexpressed in skeletal muscle)
20201	48	3540	8.04	624.48	6.27932	1.17e-13	1.12e-12	S100a8	S100 calcium binding protein A8 (calgranulin A)
16176	2	138	0.34	24.34	6.16165	0.000120931	0.000374351	Il1b	interleukin 1 beta
18008	2	130	0.34	22.93	6.07556	0.000120931	0.000375454	Nes	nestin
16181	9	564	1.51	99.49	6.04193	3.67e-06	1.47e-05	Il1rn	interleukin 1 receptor antagonist
20210	67	3065	11.22	540.69	5.59066	0	0	Saa3	serum amyloid A 3
11641	4	167	0.67	29.46	5.45845	5.08e-05	0.000169494	Akap2	A kinase (PRKA) anchor protein 2
24088	4	157	0.67	27.7	5.36958	5.08e-05	0.000169123	Tlr2	toll-like receptor 2
67951	4	156	0.67	27.52	5.36018	5.08e-05	0.000169411	Tubb6	tubulin, beta 6
20728	6	233	1.01	41.1	5.34671	1.88e-05	6.82e-05	Spic	Spi-C transcription factor (Spi-1/PU.1 related)
223881	32	1162	5.36	204.99	5.25718	3.58e-12	2.79e-11	Rnd1	Rho family GTPase 1
15937	2	73	0.34	12.88	5.24345	0.000120931	0.000374944	Ier3	immediate early response 3
414801	2	70	0.34	12.35	5.18283	0.000120931	0.000374859	Itprip	inositol 1,4,5-triphosphate receptor interacting protein
14825	25	859	4.19	151.53	5.17651	2.43e-10	1.57e-09	Cxcl1	chemokine (C-X-C motif) ligand 1
14728	21	717	3.52	126.48	5.16719	2.85e-09	1.66e-08	Lilrb4	leukocyte immunoglobulin-like receptor, subfamily B, member 4
15894	27	912	4.52	160.88	5.15352	7.1e-11	4.89e-10	Icam1	intercellular adhesion molecule 1
11910	4	124	0.67	21.87	5.02865	5.08e-05	0.000169205	Atf3	activating transcription factor 3
267019	2	61	0.34	10.76	4.984	0.000120931	0.000374605	Rps15a	ribosomal protein S15A
73914	2	61	0.34	10.76	4.984	0.000120931	0.00037452	Irak3	interleukin-1 receptor-associated kinase 3
71712	2	59	0.34	10.41	4.93629	0.000120931	0.000374436	Dram1	DNA-damage regulated autophagy modulator 1
16477	17	492	2.85	86.79	4.92849	3.28e-08	1.69e-07	Junb	Jun-B oncogene
100216530	436	12298	73.04	2169.45	4.8925	3.08e-13	2.72e-12	Snord118	small nucleolar RNA, C/D box 118
83397	9	253	1.51	44.63	4.88539	3.67e-06	1.47e-05	Akap12	A kinase (PRKA) anchor protein (gravin) 12
12660	40	1114	6.7	196.52	4.87437	1.45e-13	1.38e-12	Chka	choline kinase alpha
229055	7	192	1.17	33.87	4.85543	1.11e-05	4.16e-05	Zbtb10	zinc finger and BTB domain containing 10
16362	123	3312	20.61	584.26	4.82519	0	0	Irf1	interferon regulatory factor 1
15186	6	162	1.01	28.58	4.82258	1.88e-05	6.82e-05	Hdc	histidine decarboxylase
20200	3	79	0.5	13.94	4.80116	7.93e-05	0.000255365	S100a6	S100 calcium binding protein A6 (calcyclin)
229898	4	105	0.67	18.52	4.78878	5.08e-05	0.000169618	Gbp5	guanylate binding protein 5
13198	108	2814	18.09	496.41	4.77827	0	0	Ddit3	DNA-damage inducible transcript 3
17381	8	200	1.34	35.28	4.71855	6.41e-06	2.48e-05	Mmp12	matrix metallopeptidase 12
13723	2	49	0.34	8.64	4.66742	0.000120931	0.000375114	Emb	embigin
106763	8	189	1.34	33.34	4.63695	6.41e-06	2.49e-05	Ttbk1	tau tubulin kinase 1
21857	2	47	0.34	8.29	4.60777	0.000120931	0.000374775	Timp1	tissue inhibitor of metalloproteinase 1
17167	66	1508	11.06	266.02	4.58811	0	0	Marco	macrophage receptor with collagenous structure
193385	5	108	0.84	19.05	4.50326	3.13e-05	0.000109235	Fam65b	family with sequence similarity 65, member B
56193	7	145	1.17	25.58	4.45044	1.11e-05	4.16e-05	Plek	pleckstrin
100041546	14	288	2.35	50.81	4.43438	2e-07	9.55e-07	Ly6c2	lymphocyte antigen 6 complex, locus C2
18414	5	100	0.84	17.64	4.39232	3.13e-05	0.000109096	Osmr	oncostatin M receptor
217151	2	40	0.34	7.06	4.37606	0.000120931	0.000375199	Arl5c	ADP-ribosylation factor-like 5C
218630	2	40	0.34	7.06	4.37606	0.000120931	0.000375029	Ccno	cyclin O
100216540	3	57	0.5	10.06	4.33056	7.93e-05	0.000255125	Snord95	small nucleolar RNA, C/D box 95
100216534	4	76	0.67	13.41	4.323	5.08e-05	0.000169288	Snord96a	small nucleolar RNA, C/D box 96A
140580	3	56	0.5	9.88	4.30451	7.93e-05	0.000255245	Elmo1	engulfment and cell motility 1, ced-12 homolog (C. elegans)
53314	2	38	0.34	6.7	4.30055	0.000120931	0.000374183	Batf	basic leucine zipper transcription factor, ATF-like
24082	7	130	1.17	22.93	4.29266	1.11e-05	4.16e-05	Gm16516	predicted gene, Gm16516
54199	12	219	2.01	38.63	4.26445	6.52e-07	2.92e-06	Ccrl2	chemokine (C-C motif) receptor-like 2
67742	2	37	0.34	6.53	4.26348	0.000120932	0.000374099	Samsn1	SAM domain, SH3 domain and nuclear localization signals, 1
11847	12	215	2.01	37.93	4.23807	6.52e-07	2.91e-06	Arg2	arginase type II
58218	3	52	0.5	9.17	4.19692	7.93e-05	0.000255305	Trem3	triggering receptor expressed on myeloid cells 3
16409	6	105	1.01	18.52	4.19666	1.88e-05	6.82e-05	Itgam	integrin alpha M
14284	16	276	2.68	48.69	4.18332	6.01e-08	3.04e-07	Fosl2	fos-like antigen 2
21929	4	69	0.67	12.17	4.18302	5.08e-05	0.00016937	Tnfaip3	tumor necrosis factor, alpha-induced protein 3
17869	45	766	7.54	135.13	4.16364	4.02e-14	4.19e-13	Myc	myelocytomatosis oncogene
54153	2	34	0.34	6	4.14136	0.000120935	0.000374026	Rasa4	RAS p21 protein activator 4
233046	3	50	0.5	8.82	4.14078	7.93e-05	0.000255065	Rasgrp4	RAS guanyl releasing protein 4
15939	5	82	0.84	14.47	4.10653	3.13e-05	0.000109041	Ier5	immediate early response 5
17750	1222	19797	204.72	3492.33	4.09247	5.42e-12	4.13e-11	Mt2	metallothionein 2
100504883	10	162	1.68	28.58	4.08847	2.08e-06	8.62e-06	LOC100504883	hypothetical protein LOC100504883
20198	6	97	1.01	17.11	4.08241	1.88e-05	6.83e-05	S100a4	S100 calcium binding protein A4
74481	4	64	0.67	11.29	4.07474	5.08e-05	0.000169247	Batf2	basic leucine zipper transcription factor, ATF-like 2
16175	58	920	9.72	162.29	4.06147	2.58e-14	2.76e-13	Il1a	interleukin 1 alpha
13537	2	32	0.34	5.65	4.05464	0.000120947	0.000373979	Dusp2	dual specificity phosphatase 2
70350	7	110	1.17	19.4	4.05148	1.11e-05	4.17e-05	Basp1	brain abundant, membrane attached signal protein 1
15370	24	371	4.02	65.45	4.02513	4.5e-10	2.84e-09	Nr4a1	nuclear receptor subfamily 4, group A, member 1
100503463	3	46	0.5	8.11	4.0197	7.93e-05	0.000254945	LOC100503463	hypothetical LOC100503463
270624	2	31	0.34	5.47	4.00793	0.000120963	0.000373941	Spin4	spindlin family, member 4
12652	2	31	0.34	5.47	4.00793	0.000120963	0.000373857	Chga	chromogranin A
100505360	3	45	0.5	7.94	3.98914	7.93e-05	0.000254886	LOC100505360	putative transposase element L1Md-A101/L1Md-A102/L1Md-A2-like
100040529	2	30	0.34	5.29	3.95966	0.000120992	0.000373864	Gm2824	predicted gene 2824
21824	13	192	2.18	33.87	3.95761	3.62e-07	1.67e-06	Thbd	thrombomodulin
236451	3	44	0.5	7.76	3.95606	7.93e-05	0.000254826	Gm4902	predicted gene 4902
56320	3	44	0.5	7.76	3.95606	7.93e-05	0.000254707	Dbn1	drebrin 1
211329	5	73	0.84	12.88	3.9386	3.13e-05	0.000109152	Ncoa7	nuclear receptor coactivator 7
14127	19	275	3.18	48.51	3.93118	9.72e-09	5.34e-08	Fcer1g	Fc receptor, IgE, high affinity I, gamma polypeptide
109934	15	214	2.51	37.75	3.91072	1.1e-07	5.42e-07	Abr	active BCR-related gene
18127	3	42	0.5	7.41	3.88947	7.93e-05	0.000254767	Nos3	nitric oxide synthase 3, endothelial cell
214854	4	56	0.67	9.88	3.88228	5.08e-05	0.000169535	Neurl3	neuralized homolog 3 homolog (Drosophila)
56644	2	28	0.34	4.94	3.8609	0.000121159	0.000374294	Clec7a	C-type lectin domain family 7, member a
668139	2	28	0.34	4.94	3.8609	0.000121159	0.00037421	Gm8995	predicted gene 8995
84004	3	41	0.5	7.23	3.854	7.93e-05	0.000254648	Mcam	melanoma cell adhesion molecule
27279	14	191	2.35	33.69	3.84159	2e-07	9.53e-07	Tnfrsf12a	tumor necrosis factor receptor superfamily, member 12a
64099	4	54	0.67	9.53	3.83024	5.08e-05	0.000169453	Parvg	parvin, gamma
14201	8	108	1.34	19.05	3.82949	6.41e-06	2.48e-05	Fhl3	four and a half LIM domains 3
55985	2	27	0.34	4.76	3.80735	0.000121369	0.000374774	Cxcl13	chemokine (C-X-C motif) ligand 13
17064	20	263	3.35	46.4	3.79189	5.27e-09	2.98e-08	Cd93	CD93 antigen
66824	4	52	0.67	9.17	3.77469	5.08e-05	0.000169329	Pycard	PYD and CARD domain containing
20680	2	26	0.34	4.59	3.75489	0.000121772	0.00037568	Sox7	SRY-box containing gene 7
22271	2	26	0.34	4.59	3.75489	0.000121772	0.000375596	Upp1	uridine phosphorylase 1
23797	2	26	0.34	4.59	3.75489	0.000121772	0.000375511	Akt3	thymoma viral proto-oncogene 3
18779	2	26	0.34	4.59	3.75489	0.000121772	0.000375427	Pla2r1	phospholipase A2 receptor 1
56437	2	26	0.34	4.59	3.75489	0.000121772	0.000375342	Rrad	Ras-related associated with diabetes
23872	121	1547	20.27	272.9	3.75095	4.22e-15	4.78e-14	Ets2	E26 avian leukemia oncogene 2, 3' domain
56532	9	115	1.51	20.29	3.74815	3.67e-06	1.47e-05	Ripk3	receptor-interacting serine-threonine kinase 3
171504	3	38	0.5	6.7	3.74416	7.93e-05	0.000254594	Apobr	apolipoprotein B receptor
20491	22	280	3.69	49.39	3.74253	1.54e-09	9.24e-09	Sla	src-like adaptor
240697	8	101	1.34	17.82	3.73319	6.41e-06	2.49e-05	6030422M02Rik	RIKEN cDNA 6030422M02 gene
378460	5	63	0.84	11.11	3.72533	3.13e-05	0.000109207	Pram1	PML-RAR alpha-regulated adaptor molecule 1
69573	27	338	4.52	59.63	3.72164	7.1e-11	4.89e-10	2310016C08Rik	RIKEN cDNA 2310016C08 gene
12721	11	136	1.84	23.99	3.70466	1.17e-06	5.04e-06	Coro1a	coronin, actin binding protein 1A
11852	86	1065	14.41	187.87	3.70459	0	0	Rhob	ras homolog gene family, member B
56066	13	161	2.18	28.4	3.70349	3.62e-07	1.67e-06	Cxcl11	chemokine (C-X-C motif) ligand 11
353346	2	25	0.34	4.41	3.69717	0.000122542	0.000377631	Gpr141	G protein-coupled receptor 141
107765	2	25	0.34	4.41	3.69717	0.000122542	0.000377546	Ankrd1	ankyrin repeat domain 1 (cardiac muscle)
246707	14	171	2.35	30.17	3.68238	2e-07	9.55e-07	Emilin2	elastin microfibril interfacer 2
114332	12	146	2.01	25.76	3.67987	6.52e-07	2.91e-06	Lyve1	lymphatic vessel endothelial hyaluronan receptor 1
gi|254939616|ref|NM_021327.2|	8	97	1.34	17.11	3.67453	6.41e-06	2.49e-05	-	-
14609	35	420	5.86	74.09	3.66031	7.21e-13	6.09e-12	Gja1	gap junction protein, alpha 1
14219	49	585	8.21	103.2	3.65192	4.71e-14	4.84e-13	Ctgf	connective tissue growth factor
17472	17	203	2.85	35.81	3.65133	3.28e-08	1.69e-07	Gbp4	guanylate binding protein 4
57778	2	24	0.34	4.23	3.63705	0.00012401	0.000381812	Fmnl1	formin-like 1
246746	2	24	0.34	4.23	3.63705	0.00012401	0.000381726	Cd300lf	CD300 antigen like family member F
12772	2	24	0.34	4.23	3.63705	0.00012401	0.000381641	Ccr2	chemokine (C-C motif) receptor 2
55942	10	118	1.68	20.82	3.63144	2.08e-06	8.63e-06	Sertad1	SERTA domain containing 1
53417	4	47	0.67	8.29	3.62914	5.08e-05	0.000169082	Hif3a	hypoxia inducible factor 3, alpha subunit
17135	38	445	6.37	78.5	3.62333	2.3e-13	2.08e-12	Mafk	v-maf musculoaponeurotic fibrosarcoma oncogene family, protein K (avian)
100532	24	280	4.02	49.39	3.61895	4.5e-10	2.83e-09	Rell1	RELT-like 1
69640	4	46	0.67	8.11	3.59747	5.08e-05	0.000169577	Fam83g	family with sequence similarity 83, member G
19354	31	354	5.19	62.45	3.5889	6.36e-12	4.82e-11	Rac2	RAS-related C3 botulinum substrate 2
13175	2	23	0.34	4.06	3.57787	0.000126801	0.000389443	Dclk1	doublecortin-like kinase 1
54720	88	991	14.74	174.82	3.56806	1.09e-14	1.2e-13	Rcan1	regulator of calcineurin 1
14190	7	78	1.17	13.76	3.5559	1.11e-05	4.16e-05	Fgl2	fibrinogen-like protein 2
68810	3	33	0.5	5.82	3.54102	7.93e-05	0.000254702	Nexn	nexilin
228775	54	596	9.05	105.14	3.53825	6.15e-14	6.22e-13	Trib3	tribbles homolog 3 (Drosophila)
gi|22779863|ref|NM_026772.1|	27	297	4.52	52.39	3.5349	7.1e-11	4.9e-10	-	-
14747	8	88	1.34	15.52	3.53382	6.41e-06	2.49e-05	Cmklr1	chemokine-like receptor 1
74559	4	44	0.67	7.76	3.53382	5.08e-05	0.000169042	Elovl7	ELOVL family member 7, elongation of long chain fatty acids (yeast)
100182	2	22	0.34	3.88	3.51245	0.00013209	0.000404689	Akna	AT-hook transcription factor
214897	2	22	0.34	3.88	3.51245	0.00013209	0.000404599	Csnk1g1	casein kinase 1, gamma 1
65255	2	22	0.34	3.88	3.51245	0.00013209	0.000404508	Asb4	ankyrin repeat and SOCS box-containing 4
16006	167	1808	27.98	318.94	3.51082	1.64e-13	1.53e-12	Igfbp1	insulin-like growth factor binding protein 1
16476	49	529	8.21	93.32	3.50673	4.71e-14	4.83e-13	Jun	Jun oncogene
319722	6	65	1.01	11.47	3.50544	1.88e-05	6.82e-05	E330033B04Rik	RIKEN cDNA E330033B04 gene
192656	25	269	4.19	47.45	3.50139	2.43e-10	1.57e-09	Ripk2	receptor (TNFRSF)-interacting serine-threonine kinase 2
17357	56	602	9.38	106.2	3.50105	3.09e-14	3.26e-13	Marcksl1	MARCKS-like 1
72042	7	75	1.17	13.23	3.49923	1.11e-05	4.16e-05	Cotl1	coactosin-like 1 (Dictyostelium)
20708	8	85	1.34	14.99	3.4837	6.41e-06	2.49e-05	Serpinb6b	serine (or cysteine) peptidase inhibitor, clade B, member 6b
224585	6	64	1.01	11.29	3.48262	1.88e-05	6.83e-05	Zfp160	zinc finger protein 160
217166	59	624	9.88	110.08	3.4779	3.4e-14	3.58e-13	Nr1d1	nuclear receptor subfamily 1, group D, member 1
270893	5	53	0.84	9.35	3.47651	3.13e-05	0.00010918	Tmem132e	transmembrane protein 132E
74176	6	63	1.01	11.11	3.45943	1.88e-05	6.81e-05	Tgm5	transglutaminase 5
66293	3	31	0.5	5.47	3.45154	7.95e-05	0.000255092	1810032O08Rik	RIKEN cDNA 1810032O08 gene
329078	3	31	0.5	5.47	3.45154	7.95e-05	0.000255032	Emx2os	empty spiracles homolog 2 (Drosophila) opposite strand
13346	5	52	0.84	9.17	3.44846	3.13e-05	0.000109069	Des	desmin
109660	2	21	0.34	3.7	3.44392	0.00014208	0.000432684	Ctrl	chymotrypsin-like
11796	41	421	6.87	74.27	3.4344	1.61e-13	1.51e-12	Birc3	baculoviral IAP repeat-containing 3
20375	4	41	0.67	7.23	3.43176	5.08e-05	0.000169006	Sfpi1	SFFV proviral integration 1
170768	77	788	12.9	139.01	3.42975	0	0	Pfkfb3	6-phosphofructo-2-kinase/fructose-2,6-biphosphatase 3
21345	23	235	3.85	41.46	3.42879	8.34e-10	5.11e-09	Tagln	transgelin
20660	3	30	0.5	5.29	3.40327	7.96e-05	0.000255343	Sorl1	sortilin-related receptor, LDLR class A repeats-containing
105283	3	30	0.5	5.29	3.40327	7.96e-05	0.000255284	E030046B03Rik	RIKEN cDNA E030046B03 gene
52855	5	50	0.84	8.82	3.39232	3.13e-05	0.000109124	Lair1	leukocyte-associated Ig-like receptor 1
21887	6	60	1.01	10.58	3.38891	1.88e-05	6.82e-05	Tle3	transducin-like enhancer of split 3, homolog of Drosophila E(spl)
19073	41	407	6.87	71.8	3.3856	1.61e-13	1.51e-12	Srgn	serglycin
13803	15	148	2.51	26.11	3.37884	1.1e-07	5.42e-07	Enc1	ectodermal-neural cortex 1
100504260	2	20	0.34	3.53	3.37606	0.00016088	0.000486798	LOC100504260	hypothetical LOC100504260
217306	2	20	0.34	3.53	3.37606	0.00016088	0.000486691	Cd300e	CD300e antigen
20540	14	138	2.35	24.34	3.3726	2e-07	9.54e-07	Slc7a7	solute carrier family 7 (cationic amino acid transporter, y+ system), member 7
16565	3	29	0.5	5.12	3.35614	8e-05	0.000256193	Kif21b	kinesin family member 21B
67374	3	29	0.5	5.12	3.35614	8e-05	0.000256133	Jam2	junction adhesion molecule 2
327957	4	38	0.67	6.7	3.32193	5.08e-05	0.000168999	A430084P05Rik	RIKEN cDNA A430084P05 gene
94280	4	38	0.67	6.7	3.32193	5.08e-05	0.000168958	Sfxn3	sideroflexin 3
22329	35	329	5.86	58.04	3.30807	7.21e-13	6.08e-12	Vcam1	vascular cell adhesion molecule 1
19730	2	19	0.34	3.35	3.30055	0.00019612	0.00058262	Ralgds	ral guanine nucleotide dissociation stimulator
74116	2	19	0.34	3.35	3.30055	0.00019612	0.000582494	Pi16	peptidase inhibitor 16
328309	2	19	0.34	3.35	3.30055	0.00019612	0.000582367	Gm9776	predicted gene 9776
67038	2	19	0.34	3.35	3.30055	0.00019612	0.000582241	2010109I03Rik	RIKEN cDNA 2010109I03 gene
243753	2	19	0.34	3.35	3.30055	0.00019612	0.000582115	2010107G12Rik	RIKEN cDNA 2010107G12 gene
13449	2	19	0.34	3.35	3.30055	0.00019612	0.000581989	Dok2	docking protein 2
73205	55	509	9.21	89.79	3.28528	4.88e-15	5.5e-14	3110043O21Rik	RIKEN cDNA 3110043O21 gene
12182	4	37	0.67	6.53	3.28485	5.08e-05	0.000168953	Bst1	bone marrow stromal cell antigen 1
gi|47059160|ref|NM_199311.1|	13	120	2.18	21.17	3.27962	3.62e-07	1.67e-06	-	-
11504	46	422	7.71	74.44	3.27128	8.97e-14	8.84e-13	Adamts1	a disintegrin-like and metallopeptidase (reprolysin type) with thrombospondin type 1 motif, 1
18033	70	640	11.73	112.9	3.26677	0	0	Nfkb1	nuclear factor of kappa light polypeptide gene enhancer in B-cells 1, p105
18044	11	100	1.84	17.64	3.26107	1.17e-06	5.04e-06	Nfya	nuclear transcription factor-Y alpha
12575	13	118	2.18	20.82	3.25557	3.62e-07	1.67e-06	Cdkn1a	cyclin-dependent kinase inhibitor 1A (P21)
63830	17	153	2.85	26.99	3.24339	3.28e-08	1.69e-07	Kcnq1ot1	KCNQ1 overlapping transcript 1
69548	6	54	1.01	9.53	3.23812	1.88e-05	6.81e-05	2310015A10Rik	RIKEN cDNA 2310015A10 gene
17969	55	492	9.21	86.79	3.23626	4.88e-15	5.5e-14	Ncf1	neutrophil cytosolic factor 1
19208	2	18	0.34	3.18	3.22542	0.00026189	0.000762464	Ptcra	pre T-cell antigen receptor alpha
236573	2	18	0.34	3.18	3.22542	0.00026189	0.000762302	Gbp9	guanylate-binding protein 9
56356	2	18	0.34	3.18	3.22542	0.00026189	0.00076214	Gltp	glycolipid transfer protein
71893	2	18	0.34	3.18	3.22542	0.00026189	0.000761978	Noxo1	NADPH oxidase organizer 1
16822	19	168	3.18	29.64	3.22045	9.72e-09	5.34e-08	Lcp2	lymphocyte cytosolic protein 2
14086	23	203	3.85	35.81	3.21743	8.34e-10	5.12e-09	Fscn1	fascin homolog 1, actin bundling protein (Strongylocentrotus purpuratus)
50931	5	44	0.84	7.76	3.2076	3.13e-05	0.000109019	Il27ra	interleukin 27 receptor, alpha
217733	5	44	0.84	7.76	3.2076	3.13e-05	0.000108991	Tmem63c	transmembrane protein 63c
100503498	3	26	0.5	4.59	3.19849	8.37e-05	0.000266932	LOC100503498	hypothetical LOC100503498
215418	9	78	1.51	13.76	3.18786	3.67e-06	1.47e-05	Csrnp1	cysteine-serine-rich nuclear protein 1
246256	13	112	2.18	19.76	3.18018	3.62e-07	1.67e-06	Fcgr4	Fc receptor, IgG, low affinity IV
171207	5	43	0.84	7.59	3.17564	3.13e-05	0.000108968	Arhgap4	Rho GTPase activating protein 4
21815	98	841	16.42	148.36	3.17558	0	0	Tgif1	TGFB-induced factor homeobox 1
21664	142	1215	23.79	214.33	3.17141	2.74e-13	2.44e-12	Phlda1	pleckstrin homology-like domain, family A, member 1
17133	14	120	2.35	21.17	3.17129	2e-07	9.54e-07	Maff	v-maf musculoaponeurotic fibrosarcoma oncogene family, protein F (avian)
80719	9	77	1.51	13.58	3.16886	3.67e-06	1.47e-05	Igsf6	immunoglobulin superfamily, member 6
106585	22	188	3.69	33.16	3.16775	1.54e-09	9.23e-09	Ankrd12	ankyrin repeat domain 12
17880	4	34	0.67	6	3.16273	5.09e-05	0.000169327	Myh11	myosin, heavy polypeptide 11, smooth muscle
246177	14	119	2.35	20.99	3.15897	2e-07	9.53e-07	Myo1g	myosin IG
68713	142	1195	23.79	210.81	3.14752	2.74e-13	2.44e-12	Ifitm1	interferon induced transmembrane protein 1
16186	27	227	4.52	40.04	3.14705	7.1e-11	4.89e-10	Il2rg	interleukin 2 receptor, gamma chain
12227	33	277	5.53	48.86	3.1433	2.04e-12	1.64e-11	Btg2	B-cell translocation gene 2, anti-proliferative
319997	3	25	0.5	4.41	3.14078	8.76e-05	0.000277235	A630001G21Rik	RIKEN cDNA A630001G21 gene
11987	7	58	1.17	10.23	3.12823	1.11e-05	4.16e-05	Slc7a1	solute carrier family 7 (cationic amino acid transporter, y+ system), member 1
20568	6	50	1.01	8.82	3.12642	1.88e-05	6.81e-05	Slpi	secretory leukocyte peptidase inhibitor
18035	248	2051	41.55	361.81	3.12231	2.2e-14	2.38e-13	Nfkbia	nuclear factor of kappa light polypeptide gene enhancer in B-cells inhibitor, alpha
20353	8	66	1.34	11.64	3.11879	6.41e-06	2.49e-05	Sema4c	sema domain, immunoglobulin domain (Ig), transmembrane domain (TM) and short cytoplasmic domain, (semaphorin) 4C
18751	4	33	0.67	5.82	3.11879	5.11e-05	0.000169703	Prkcb	protein kinase C, beta
100503392	4	33	0.67	5.82	3.11879	5.11e-05	0.000169662	LOC100503392	hypothetical LOC100503392
12984	8	66	1.34	11.64	3.11879	6.41e-06	2.48e-05	Csf2rb2	colony stimulating factor 2 receptor, beta 2, low-affinity (granulocyte-macrophage)
56706	95	779	15.92	137.42	3.10968	0	0	Ccnl1	cyclin L1
101401	21	170	3.52	29.99	3.09083	2.85e-09	1.66e-08	Adamts9	a disintegrin-like and metallopeptidase (reprolysin type) with thrombospondin type 1 motif, 9
28109	35	283	5.86	49.92	3.09065	7.21e-13	6.09e-12	D10Wsu102e	DNA segment, Chr 10, Wayne State University 102, expressed
56620	17	137	2.85	24.17	3.08418	3.28e-08	1.69e-07	Clec4n	C-type lectin domain family 4, member n
16952	27	217	4.52	38.28	3.0822	7.1e-11	4.88e-10	Anxa1	annexin A1
94179	3	24	0.5	4.23	3.08066	9.46e-05	0.000297155	Krt23	keratin 23
24108	3	24	0.5	4.23	3.08066	9.46e-05	0.000297087	Ubd	ubiquitin D
18037	15	120	2.51	21.17	3.07626	1.1e-07	5.41e-07	Nfkbie	nuclear factor of kappa light polypeptide gene enhancer in B-cells inhibitor, epsilon
71398	4	32	0.67	5.65	3.07602	5.13e-05	0.000170344	5430427O19Rik	RIKEN cDNA 5430427O19 gene
195733	4	32	0.67	5.65	3.07602	5.13e-05	0.000170303	Grhl1	grainyhead-like 1 (Drosophila)
234728	20	160	3.35	28.23	3.075	5.27e-09	2.98e-08	Ftsjd1	FtsJ methyltransferase domain containing 1
11490	13	104	2.18	18.35	3.07338	3.62e-07	1.68e-06	Adam15	a disintegrin and metallopeptidase domain 15 (metargidin)
228836	39	311	6.53	54.86	3.0706	1.76e-13	1.64e-12	Dlgap4	discs, large homolog-associated protein 4 (Drosophila)
67246	30	239	5.03	42.16	3.06724	1.15e-11	8.52e-11	2810474O19Rik	RIKEN cDNA 2810474O19 gene
14289	16	127	2.68	22.4	3.06319	6.01e-08	3.03e-07	Fpr2	formyl peptide receptor 2
228608	20	158	3.35	27.87	3.05648	5.27e-09	2.98e-08	Smox	spermine oxidase
69142	29	229	4.86	40.4	3.05533	2.1e-11	1.52e-10	Cd209f	CD209f antigen
67603	105	828	17.59	146.07	3.05383	0	0	Dusp6	dual specificity phosphatase 6
73656	9	71	1.51	12.52	3.05161	3.67e-06	1.48e-05	Ms4a6c	membrane-spanning 4-domains, subfamily A, member 6C
23849	28	220	4.69	38.81	3.04877	3.85e-11	2.72e-10	Klf6	Kruppel-like factor 6
17872	19	149	3.18	26.28	3.04687	9.72e-09	5.33e-08	Ppp1r15a	protein phosphatase 1, regulatory (inhibitor) subunit 15A
20715	27	210	4.52	37.05	3.03508	7.1e-11	4.89e-10	Serpina3g	serine (or cysteine) peptidase inhibitor, clade A, member 3G
215632	4	31	0.67	5.47	3.02931	5.17e-05	0.00017162	Psd4	pleckstrin and Sec7 domain containing 4
12524	23	178	3.85	31.4	3.02783	8.34e-10	5.11e-09	Cd86	CD86 antigen
17329	49	379	8.21	66.86	3.02569	4.71e-14	4.85e-13	Cxcl9	chemokine (C-X-C motif) ligand 9
14159	3	23	0.5	4.06	3.02148	0.000107468	0.000335325	Fes	feline sarcoma oncogene
12798	11	84	1.84	14.82	3.00977	1.17e-06	5.04e-06	Cnn2	calponin 2
13197	6	46	1.01	8.11	3.00535	1.88e-05	6.81e-05	Gadd45a	growth arrest and DNA-damage-inducible 45 alpha
216197	5	38	0.84	6.7	2.9957	3.14e-05	0.000109101	Ckap4	cytoskeleton-associated protein 4
17250	5	38	0.84	6.7	2.9957	3.14e-05	0.000109074	Abcc1	ATP-binding cassette, sub-family C (CFTR/MRP), member 1
12273	26	197	4.36	34.75	2.99461	1.31e-10	8.76e-10	C5ar1	complement component 5a receptor 1
76448	18	136	3.02	23.99	2.98981	1.79e-08	9.52e-08	2310014H01Rik	RIKEN cDNA 2310014H01 gene
100038683	4	30	0.67	5.29	2.98103	5.25e-05	0.00017388	Gm10775	predicted gene 10775
227612	4	30	0.67	5.29	2.98103	5.25e-05	0.000173838	A830007P12Rik	RIKEN cDNA A830007P12 gene
57442	8	60	1.34	10.58	2.98103	6.41e-06	2.48e-05	Kcne3	potassium voltage-gated channel, Isk-related subfamily, gene 3
320207	4	30	0.67	5.29	2.98103	5.25e-05	0.000173796	Pik3r5	phosphoinositide-3-kinase, regulatory subunit 5, p101
16007	22	164	3.69	28.93	2.97087	1.54e-09	9.24e-09	Cyr61	cysteine rich protein 61
227929	18	134	3.02	23.64	2.96861	1.79e-08	9.53e-08	Cytip	cytohesin 1 interacting protein
114565	19	141	3.18	24.87	2.96731	9.72e-09	5.34e-08	Zfp295	zinc finger protein 295
215900	5	37	0.84	6.53	2.95862	3.14e-05	0.00010921	Fam26f	family with sequence similarity 26, member F
22151	200	1473	33.51	259.85	2.95502	0	0	Tubb2a	tubulin, beta 2A
210029	17	125	2.85	22.05	2.95174	3.28e-08	1.7e-07	Metrnl	meteorin, glial cell differentiation regulator-like
18053	9	66	1.51	11.64	2.94647	3.67e-06	1.48e-05	Ngfr	nerve growth factor receptor (TNFR superfamily, member 16)
66412	25	183	4.19	32.28	2.94562	2.43e-10	1.57e-09	Arrdc4	arrestin domain containing 4
80859	29	212	4.86	37.4	2.94401	2.1e-11	1.52e-10	Nfkbiz	nuclear factor of kappa light polypeptide gene enhancer in B-cells inhibitor, zeta
19267	7	51	1.17	9	2.94342	1.11e-05	4.16e-05	Ptpre	protein tyrosine phosphatase, receptor type, E
28240	7	51	1.17	9	2.94342	1.11e-05	4.16e-05	Trpm2	transient receptor potential cation channel, subfamily M, member 2
12549	7	51	1.17	9	2.94342	1.11e-05	4.16e-05	Arhgap31	Rho GTPase activating protein 31
53603	4	29	0.67	5.12	2.93391	5.39e-05	0.000178129	Tslp	thymic stromal lymphopoietin
53624	4	29	0.67	5.12	2.93391	5.39e-05	0.000178086	Cldn7	claudin 7
12778	4	29	0.67	5.12	2.93391	5.39e-05	0.000178043	Cxcr7	chemokine (C-X-C motif) receptor 7
65221	5	36	0.84	6.35	2.9183	3.15e-05	0.00010948	Slc15a3	solute carrier family 15, member 3
54519	9	64	1.51	11.29	2.90243	3.67e-06	1.47e-05	Apbb1ip	amyloid beta (A4) precursor protein-binding, family B, member 1 interacting protein
13025	55	387	9.21	68.27	2.88998	4.88e-15	5.51e-14	Ctla2b	cytotoxic T lymphocyte-associated protein 2 beta
22038	53	373	8.88	65.8	2.88946	6.46e-14	6.51e-13	Plscr1	phospholipid scramblase 1
279572	3	21	0.5	3.7	2.88753	0.000173678	0.000523211	Tlr13	toll-like receptor 13
317757	3	21	0.5	3.7	2.88753	0.000173678	0.000523096	Gimap5	GTPase, IMAP family member 5
381990	3	21	0.5	3.7	2.88753	0.000173678	0.000522981	Zbtb2	zinc finger and BTB domain containing 2
21753	7	49	1.17	8.64	2.88452	1.11e-05	4.15e-05	Tes	testis derived transcript
18647	4	28	0.67	4.94	2.88228	5.64e-05	0.000185926	Cdk14	cyclin-dependent kinase 14
382161	4	28	0.67	4.94	2.88228	5.64e-05	0.000185882	Gm5165	predicted gene 5165
21897	9	63	1.51	11.11	2.87924	3.67e-06	1.47e-05	Tlr1	toll-like receptor 1
12363	5	35	0.84	6.17	2.87681	3.17e-05	0.000109851	Casp4	caspase 4, apoptosis-related cysteine peptidase
67896	31	215	5.19	37.93	2.86953	6.36e-12	4.82e-11	Ccdc80	coiled-coil domain containing 80
211770	81	561	13.57	98.96	2.86642	5.31e-14	5.41e-13	Trib1	tribbles homolog 1 (Drosophila)
12494	93	643	15.58	113.43	2.86404	2.86e-14	3.04e-13	Cd38	CD38 antigen
15273	21	145	3.52	25.58	2.86137	2.85e-09	1.66e-08	Hivep2	human immunodeficiency virus type I enhancer binding protein 2
68789	5	34	0.84	6	2.8365	3.2e-05	0.000110735	Trmt61b	tRNA methyltransferase 61 homolog B (S. cerevisiae)
21804	16	108	2.68	19.05	2.82949	6.01e-08	3.04e-07	Tgfb1i1	transforming growth factor beta 1 induced transcript 1
384009	4	27	0.67	4.76	2.82873	6.1e-05	0.000200037	Glipr2	GLI pathogenesis-related 2
50781	4	27	0.67	4.76	2.82873	6.1e-05	0.000199989	Dkk3	dickkopf homolog 3 (Xenopus laevis)
13642	3	20	0.5	3.53	2.81967	0.00025082	0.00073179	Efnb2	ephrin B2
233571	3	20	0.5	3.53	2.81967	0.00025082	0.000731634	P2ry6	pyrimidinergic receptor P2Y, G-protein coupled, 6
414072	3	20	0.5	3.53	2.81967	0.00025082	0.000731478	BC031361	cDNA sequence BC031361
75695	3	20	0.5	3.53	2.81967	0.00025082	0.000731323	Rilpl1	Rab interacting lysosomal protein-like 1
100504344	13	87	2.18	15.35	2.81584	3.62e-07	1.67e-06	LOC100504344	hypothetical LOC100504344
gi|161621258|ref|NM_013489.2|	12	80	2.01	14.11	2.81145	6.52e-07	2.91e-06	-	-
30935	35	233	5.86	41.1	2.81017	7.21e-13	6.08e-12	Tor3a	torsin family 3, member A
23886	28	186	4.69	32.81	2.80648	3.85e-11	2.72e-10	Gdf15	growth differentiation factor 15
622976	6	40	1.01	7.06	2.80531	1.89e-05	6.83e-05	Gm6377	predicted gene 6377
474156	6	40	1.01	7.06	2.80531	1.89e-05	6.83e-05	Zbtb9	zinc finger and BTB domain containing 9
320616	6	40	1.01	7.06	2.80531	1.89e-05	6.83e-05	B130006D01Rik	RIKEN cDNA B130006D01 gene
232566	14	93	2.35	16.41	2.80384	2e-07	9.53e-07	Amn1	antagonist of mitotic exit network 1 homolog (S. cerevisiae)
76453	5	33	0.84	5.82	2.79256	3.25e-05	0.000112302	Prss23	protease, serine, 23
20345	11	72	1.84	12.7	2.78705	1.17e-06	5.04e-06	Selplg	selectin, platelet (p-selectin) ligand
68774	44	288	7.37	50.81	2.78538	9.44e-14	9.24e-13	Ms4a6d	membrane-spanning 4-domains, subfamily A, member 6D
20556	22	144	3.69	25.4	2.78314	1.54e-09	9.23e-09	Slfn2	schlafen 2
79201	4	26	0.67	4.59	2.77626	6.92e-05	0.000225151	Tnfrsf23	tumor necrosis factor receptor superfamily, member 23
18574	8	52	1.34	9.17	2.77469	6.41e-06	2.48e-05	Pde1b	phosphodiesterase 1B, Ca2+-calmodulin dependent
232440	39	253	6.53	44.63	2.77286	1.76e-13	1.64e-12	H2afj	H2A histone family, member J
74012	10	65	1.68	11.47	2.77133	2.08e-06	8.63e-06	Rap2b	RAP2B, member of RAS oncogene family
13024	38	246	6.37	43.4	2.76833	2.3e-13	2.08e-12	Ctla2a	cytotoxic T lymphocyte-associated protein 2 alpha
20378	6	39	1.01	6.88	2.76805	1.89e-05	6.84e-05	Frzb	frizzled-related protein
100038707	43	278	7.2	49.04	2.76789	1.3e-13	1.25e-12	Gm10388	predicted gene 10388
71458	45	290	7.54	51.16	2.76238	4.02e-14	4.19e-13	Bcor	BCL6 interacting corepressor
231805	23	147	3.85	25.93	2.75169	8.34e-10	5.13e-09	Pilra	paired immunoglobin-like type 2 receptor alpha
102595	23	147	3.85	25.93	2.75169	8.34e-10	5.11e-09	Plekho2	pleckstrin homology domain containing, family O member 2
100505125	5	32	0.84	5.65	2.74979	3.34e-05	0.000115001	LOC100505125	hypothetical LOC100505125
207474	8	51	1.34	9	2.74769	6.41e-06	2.48e-05	Kctd12b	potassium channel tetramerisation domain containing 12b
12029	11	70	1.84	12.35	2.74673	1.17e-06	5.04e-06	Bcl6b	B-cell CLL/lymphoma 6, member B
12508	55	349	9.21	61.57	2.74095	4.88e-15	5.5e-14	Cd53	CD53 antigen
66598	14	89	2.35	15.7	2.74003	2e-07	9.54e-07	3110001I22Rik	RIKEN cDNA 3110001I22 gene
15162	15	95	2.51	16.76	2.73926	1.1e-07	5.41e-07	Hck	hemopoietic cell kinase
68982	4	25	0.67	4.41	2.71855	8.39e-05	0.000267359	1500015A07Rik	RIKEN cDNA 1500015A07 gene
320088	56	348	9.38	61.39	2.71034	3.09e-14	3.27e-13	C030034L19Rik	RIKEN cDNA C030034L19 gene
57444	7	43	1.17	7.59	2.69759	1.11e-05	4.17e-05	Isg20	interferon-stimulated protein
21859	52	320	8.71	56.45	2.69623	7.22e-14	7.24e-13	Timp3	tissue inhibitor of metalloproteinase 3
19215	6	37	1.01	6.53	2.69273	1.92e-05	6.94e-05	Ptgds	prostaglandin D2 synthase (brain)
21346	80	491	13.4	86.62	2.69247	0	0	Tagln2	transgelin 2
226594	23	141	3.85	24.87	2.69148	8.34e-10	5.12e-09	Rcsd1	RCSD domain containing 1
13650	24	147	4.02	25.93	2.68935	4.5e-10	2.83e-09	Rhbdf1	rhomboid family 1 (Drosophila)
69774	36	220	6.03	38.81	2.6862	4.62e-13	4e-12	Ms4a6b	membrane-spanning 4-domains, subfamily A, member 6B
574428	10	61	1.68	10.76	2.67914	2.08e-06	8.62e-06	Zmynd15	zinc finger, MYND-type containing 15
13136	36	218	6.03	38.46	2.67313	4.62e-13	4e-12	Cd55	CD55 antigen
12686	99	596	16.59	105.14	2.66393	1.18e-14	1.29e-13	Elovl3	elongation of very long chain fatty acids (FEN1/Elo2, SUR4/Elo3, yeast)-like 3
100604	11	66	1.84	11.64	2.66131	1.17e-06	5.04e-06	Lrrc8c	leucine rich repeat containing 8 family, member C
320148	11	66	1.84	11.64	2.66131	1.17e-06	5.03e-06	B430306N03Rik	RIKEN cDNA B430306N03 gene
667370	4	24	0.67	4.23	2.65842	0.000110027	0.000342842	I830012O16Rik	RIKEN cDNA I830012O16 gene
98396	6	36	1.01	6.35	2.6524	1.95e-05	7.05e-05	Slc41a1	solute carrier family 41, member 1
72807	10	59	1.68	10.41	2.63144	2.08e-06	8.62e-06	Zfp429	zinc finger protein 429
69358	9	53	1.51	9.35	2.63042	3.67e-06	1.47e-05	Lrrc51	leucine rich repeat containing 51
100702	194	1140	32.5	201.1	2.6294	5.1e-13	4.41e-12	Mpa2l	macrophage activation 2 like
192176	41	238	6.87	41.98	2.61132	1.61e-13	1.51e-12	Flna	filamin, alpha
237256	6	35	1.01	6.17	2.61092	2.01e-05	7.19e-05	Zc3h12d	zinc finger CCCH type containing 12D
16414	6	35	1.01	6.17	2.61092	2.01e-05	7.19e-05	Itgb2	integrin beta 2
78816	10	58	1.68	10.23	2.60627	2.08e-06	8.62e-06	Gmip	Gem-interacting protein
270110	108	623	18.09	109.9	2.60293	0	0	Irf2bp2	interferon regulatory factor 2 binding protein 2
213019	4	23	0.67	4.06	2.59925	0.000156284	0.000473831	Pdlim2	PDZ and LIM domain 2
620695	4	23	0.67	4.06	2.59925	0.000156284	0.000473727	Gm13889	predicted gene 13889
100503505	8	46	1.34	8.11	2.59747	6.44e-06	2.49e-05	LOC100503505	hypothetical LOC100503505
100503777	15	86	2.51	15.17	2.59546	1.1e-07	5.41e-07	LOC100503777	hypothetical LOC100503777
101497	37	212	6.2	37.4	2.5927	3.12e-13	2.75e-12	Plekhg2	pleckstrin homology domain containing, family G (with RhoGef domain) member 2
15979	144	821	24.12	144.83	2.58606	8.55e-14	8.45e-13	Ifngr1	interferon gamma receptor 1
67399	14	80	2.35	14.11	2.58599	2e-07	9.52e-07	Pdlim7	PDZ and LIM domain 7
17972	19	107	3.18	18.88	2.56976	9.72e-09	5.34e-08	Ncf4	neutrophil cytosolic factor 4
21928	33	185	5.53	32.64	2.56129	2.04e-12	1.63e-11	Tnfaip2	tumor necrosis factor, alpha-induced protein 2
330256	10	56	1.68	9.88	2.55605	2.08e-06	8.62e-06	9530028C05	hypothetical protein 9530028C05
241633	5	28	0.84	4.94	2.55605	5.17e-05	0.000171545	Atp8b4	ATPase, class I, type 8B, member 4
12825	281	1563	47.08	275.72	2.55002	0	0	Col3a1	collagen, type III, alpha 1
54354	20	111	3.35	19.58	2.54715	5.27e-09	2.98e-08	Rassf5	Ras association (RalGDS/AF-6) domain family member 5
14026	15	83	2.51	14.64	2.54416	1.1e-07	5.42e-07	Evl	Ena-vasodilator stimulated phosphoprotein
94185	8	44	1.34	7.76	2.53382	6.5e-06	2.51e-05	Tnfrsf21	tumor necrosis factor receptor superfamily, member 21
75957	4	22	0.67	3.88	2.53382	0.000237682	0.000695384	Mir17hg	MIR17 host gene 1 (non-protein coding)
70059	4	22	0.67	3.88	2.53382	0.000237682	0.000695235	Degs2	degenerative spermatocyte homolog 2 (Drosophila), lipid desaturase
326618	45	247	7.54	43.57	2.5307	4.02e-14	4.2e-13	Tpm4	tropomyosin 4
100043636	11	60	1.84	10.58	2.52356	1.17e-06	5.03e-06	AI662270	expressed sequence AI662270
100038363	11	60	1.84	10.58	2.52356	1.17e-06	5.03e-06	F630028O10Rik	RIKEN cDNA F630028O10 gene
71865	24	131	4.02	23.11	2.52325	4.5e-10	2.83e-09	Fbxo30	F-box protein 30
18187	7	38	1.17	6.7	2.51765	1.19e-05	4.43e-05	Nrp2	neuropilin 2
319710	18	98	3.02	17.29	2.51732	1.79e-08	9.53e-08	Frmd6	FERM domain containing 6
100503501	14	76	2.35	13.41	2.51258	2e-07	9.52e-07	LOC100503501	hypothetical LOC100503501
668661	27	146	4.52	25.76	2.51074	7.1e-11	4.88e-10	2410002F23Rik	RIKEN cDNA 2410002F23 gene
243813	10	54	1.68	9.53	2.50401	2.08e-06	8.62e-06	Leng9	leukocyte receptor cluster (LRC) member 9
68545	5	27	0.84	4.76	2.5025	6.72e-05	0.000219014	Ecscr	endothelial cell-specific chemotaxis regulator
100039028	5	27	0.84	4.76	2.5025	6.72e-05	0.000218962	Mup11	major urinary protein 11
16773	5	27	0.84	4.76	2.5025	6.72e-05	0.00021891	Lama2	laminin, alpha 2
80889	40	215	6.7	37.93	2.50111	1.45e-13	1.38e-12	Mesdc1	mesoderm development candidate 1
213499	30	161	5.03	28.4	2.49726	1.15e-11	8.51e-11	Fbxo42	F-box protein 42
28077	89	477	14.91	84.15	2.49668	0	0	Med10	mediator of RNA polymerase II transcription, subunit 10 homolog (NUT2, S. cerevisiae)
12043	9	48	1.51	8.47	2.48781	3.7e-06	1.48e-05	Bcl2	B-cell leukemia/lymphoma 2
216850	19	101	3.18	17.82	2.4864	9.72e-09	5.33e-08	Kdm6b	KDM1 lysine (K)-specific demethylase 6B
12609	89	473	14.91	83.44	2.48446	0	0	Cebpd	CCAAT/enhancer binding protein (C/EBP), delta
74131	6	32	1.01	5.65	2.4839	2.58e-05	9.08e-05	Sash3	SAM and SH3 domain containing 3
21838	6	32	1.01	5.65	2.4839	2.58e-05	9.07e-05	Thy1	thymus cell antigen 1, theta
226101	7	37	1.17	6.53	2.48057	1.24e-05	4.61e-05	Myof	myoferlin
12982	26	137	4.36	24.17	2.47082	1.31e-10	8.75e-10	Csf2ra	colony stimulating factor 2 receptor, alpha, low-affinity (granulocyte-macrophage)
100503054	51	265	8.54	46.75	2.45266	2.51e-14	2.69e-13	LOC100503054	hypothetical LOC100503054
22350	5	26	0.84	4.59	2.45003	9.41e-05	0.000295771	Ezr	ezrin
230700	32	166	5.36	29.28	2.44961	3.58e-12	2.79e-11	Foxj3	forkhead box J3
214162	39	202	6.53	35.63	2.44794	1.76e-13	1.64e-12	Mll1	myeloid/lymphoid or mixed-lineage leukemia 1
329777	139	720	23.29	127.01	2.44716	1.81e-13	1.68e-12	Pigk	phosphatidylinositol glycan anchor biosynthesis, class K
15277	12	62	2.01	10.94	2.44435	6.52e-07	2.91e-06	Hk2	hexokinase 2
100505332	19	98	3.18	17.29	2.44284	9.72e-09	5.34e-08	LOC100505332	hypothetical LOC100505332
12051	64	330	10.72	58.21	2.44096	0	0	Bcl3	B-cell leukemia/lymphoma 3
228788	7	36	1.17	6.35	2.44025	1.35e-05	4.97e-05	BC020535	cDNA sequence BC020535
74211	14	72	2.35	12.7	2.4341	2e-07	9.52e-07	1700017B05Rik	RIKEN cDNA 1700017B05 gene
13132	99	508	16.59	89.61	2.43335	1.18e-14	1.29e-13	Dab2	disabled homolog 2 (Drosophila)
14293	26	133	4.36	23.46	2.4278	1.31e-10	8.75e-10	Fpr1	formyl peptide receptor 1
70192	18	92	3.02	16.23	2.42604	1.79e-08	9.52e-08	Cd209g	CD209g antigen
15901	13	66	2.18	11.64	2.41669	3.62e-07	1.67e-06	Id1	inhibitor of DNA binding 1
57915	13	66	2.18	11.64	2.41669	3.62e-07	1.67e-06	Tbc1d1	TBC1 domain family, member 1
74194	18	91	3.02	16.05	2.40995	1.79e-08	9.51e-08	Rnd3	Rho family GTPase 3
20288	60	302	10.05	53.27	2.40613	0	0	Msr1	macrophage scavenger receptor 1
22698	7	35	1.17	6.17	2.39876	1.52e-05	5.59e-05	Zfp39	zinc finger protein 39
230738	32	160	5.36	28.23	2.39692	3.58e-12	2.79e-11	Zc3h12a	zinc finger CCCH type containing 12A
53867	12	60	2.01	10.58	2.39607	6.53e-07	2.92e-06	Col5a3	collagen, type V, alpha 3
231655	12	60	2.01	10.58	2.39607	6.53e-07	2.92e-06	Oasl1	2'-5' oligoadenylate synthetase-like 1
100046302	9	45	1.51	7.94	2.39459	3.83e-06	1.53e-05	LOC100046302	protein disulfide-isomerase A6-like
18746	56	278	9.38	49.04	2.3863	3.09e-14	3.27e-13	Pkm2	pyruvate kinase, muscle
22695	78	387	13.07	68.27	2.38499	0	0	Zfp36	zinc finger protein 36
665976	24	119	4.02	20.99	2.38443	4.5e-10	2.84e-09	Vmn2r-ps129	vomeronasal 2, receptor, pseudogene 129
22177	13	64	2.18	11.29	2.37265	3.62e-07	1.67e-06	Tyrobp	TYRO protein tyrosine kinase binding protein
211228	14	69	2.35	12.17	2.3726	2e-07	9.52e-07	Lrrc25	leucine rich repeat containing 25
12122	19	93	3.18	16.41	2.36748	9.72e-09	5.33e-08	Bid	BH3 interacting domain death agonist
16985	19	93	3.18	16.41	2.36748	9.72e-09	5.33e-08	Lsp1	lymphocyte specific 1
19241	910	4457	152.45	786.25	2.36665	2.32e-13	2.09e-12	Tmsb4x	thymosin, beta 4, X chromosome
18383	28	137	4.69	24.17	2.36556	3.85e-11	2.72e-10	Tnfrsf11b	tumor necrosis factor receptor superfamily, member 11b (osteoprotegerin)
110454	101	494	16.92	87.15	2.36477	0	0	Ly6a	lymphocyte antigen 6 complex, locus A
26410	10	49	1.68	8.64	2.36257	2.13e-06	8.83e-06	Map3k8	mitogen-activated protein kinase kinase kinase 8
gi|118130457|ref|NM_177686.3|	26	127	4.36	22.4	2.3611	1.31e-10	8.75e-10	-	-
207521	57	278	9.55	49.04	2.36039	7.39e-14	7.38e-13	Dtx4	deltex 4 homolog (Drosophila)
106628	8	39	1.34	6.88	2.36018	7.82e-06	3e-05	Trip10	thyroid hormone receptor interactor 10
15900	31	151	5.19	26.64	2.35979	6.36e-12	4.81e-11	Irf8	interferon regulatory factor 8
18707	7	34	1.17	6	2.35845	1.82e-05	6.63e-05	Pik3cd	phosphatidylinositol 3-kinase catalytic delta polypeptide
211429	7	34	1.17	6	2.35845	1.82e-05	6.62e-05	Pla2g4b	phospholipase A2, group IVB (cytosolic)
20807	32	155	5.36	27.34	2.35071	3.58e-12	2.79e-11	Srf	serum response factor
12495	26	126	4.36	22.23	2.35011	1.31e-10	8.74e-10	Entpd1	ectonucleoside triphosphate diphosphohydrolase 1
14187	37	179	6.2	31.58	2.34867	3.12e-13	2.75e-12	Akr1b8	aldo-keto reductase family 1, member B8
12506	24	116	4.02	20.46	2.34754	4.5e-10	2.83e-09	Cd48	CD48 antigen
70701	11	53	1.84	9.35	2.34526	1.19e-06	5.11e-06	Nipal1	NIPA-like domain containing 1
545812	39	188	6.53	33.16	2.34429	1.76e-13	1.64e-12	Pilrb2	paired immunoglobin-like type 2 receptor beta 2
16172	45	217	7.54	38.28	2.34395	4.02e-14	4.19e-13	Il17ra	interleukin 17 receptor A
106512	6	29	1.01	5.12	2.34179	5.54e-05	0.000182952	Gpsm3	G-protein signalling modulator 3 (AGS3-like, C. elegans)
16440	6	29	1.01	5.12	2.34179	5.54e-05	0.000182908	Itpr3	inositol 1,4,5-triphosphate receptor 3
268396	6	29	1.01	5.12	2.34179	5.54e-05	0.000182864	Sh3pxd2b	SH3 and PX domains 2B
229900	33	158	5.53	27.87	2.33336	2.04e-12	1.63e-11	Gbp6	guanylate binding protein 6
208768	55	263	9.21	46.4	2.33285	4.88e-15	5.51e-14	BC031781	cDNA sequence BC031781
319269	2192	10486	367.23	1849.81	2.33262	0	0	A130040M12Rik	RIKEN cDNA A130040M12 gene
20650	5	24	0.84	4.23	2.3322	0.000221268	0.000650975	Sntb2	syntrophin, basic 2
108767	154	736	25.8	129.84	2.33129	1.88e-13	1.73e-12	Pnrc1	proline-rich nuclear receptor coactivator 1
100504360	9	43	1.51	7.59	2.32955	4.15e-06	1.65e-05	LOC100504360	hypothetical protein LOC100504360
18578	13	62	2.18	10.94	2.32721	3.63e-07	1.68e-06	Pde4b	phosphodiesterase 4B, cAMP specific
12709	36	171	6.03	30.17	2.32288	4.62e-13	4.01e-12	Ckb	creatine kinase, brain
67946	8	38	1.34	6.7	2.32193	8.83e-06	3.37e-05	Spata6	spermatogenesis associated 6
17931	8	38	1.34	6.7	2.32193	8.83e-06	3.37e-05	Ppp1r12a	protein phosphatase 1, regulatory (inhibitor) subunit 12A
15957	23	109	3.85	19.23	2.32043	8.34e-10	5.12e-09	Ifit1	interferon-induced protein with tetratricopeptide repeats 1
633417	49	232	8.21	40.93	2.3177	4.71e-14	4.83e-13	LOC633417	h-2 class I histocompatibility antigen, TLA(B) alpha chain-like
15903	270	1276	45.23	225.1	2.31521	4.37e-13	3.8e-12	Id3	inhibitor of DNA binding 3
224796	7	33	1.17	5.82	2.31451	2.34e-05	8.31e-05	Clic5	chloride intracellular channel 5
17127	29	137	4.86	24.17	2.31419	2.1e-11	1.52e-10	Smad3	MAD homolog 3 (Drosophila)
12493	22	104	3.69	18.35	2.31409	1.54e-09	9.22e-09	Cd37	CD37 antigen
13058	61	288	10.22	50.81	2.31372	4.33e-14	4.48e-13	Cybb	cytochrome b-245, beta polypeptide
100504958	28	132	4.69	23.29	2.31205	3.85e-11	2.72e-10	LOC100504958	hypothetical LOC100504958
83436	18	85	3.02	14.99	2.31138	1.79e-08	9.51e-08	Plekha2	pleckstrin homology domain-containing, family A (phosphoinositide binding specific) member 2
17313	21	99	3.52	17.46	2.31041	2.85e-09	1.65e-08	Mgp	matrix Gla protein
12833	34	160	5.7	28.23	2.3082	1.19e-12	9.73e-12	Col6a1	collagen, type VI, alpha 1
20305	23	108	3.85	19.05	2.30686	8.34e-10	5.12e-09	Ccl6	chemokine (C-C motif) ligand 6
19731	16	75	2.68	13.23	2.30351	6.02e-08	3.03e-07	Rgl1	ral guanine nucleotide dissociation stimulator,-like 1
16452	80	373	13.4	65.8	2.29585	0	0	Jak2	Janus kinase 2
20088	9	42	1.51	7.41	2.29492	4.49e-06	1.78e-05	Rps24	ribosomal protein S24
329217	9	42	1.51	7.41	2.29492	4.49e-06	1.78e-05	Gm5101	predicted gene 5101
50778	6	28	1.01	4.94	2.29016	8.19e-05	0.000261871	Rgs1	regulator of G-protein signaling 1
77533	6	28	1.01	4.94	2.29016	8.19e-05	0.00026181	C030034I22Rik	RIKEN cDNA C030034I22 gene
18733	22	102	3.69	17.99	2.2855	1.54e-09	9.22e-09	Lilrb3	leukocyte immunoglobulin-like receptor, subfamily B (with TM and ITIM domains), member 3
53970	8	37	1.34	6.53	2.28485	1.06e-05	3.98e-05	Rfx5	regulatory factor X, 5 (influences HLA class II expression)
110521	8	37	1.34	6.53	2.28485	1.06e-05	3.98e-05	Hivep1	human immunodeficiency virus type I enhancer binding protein 1
226418	16	74	2.68	13.05	2.28374	6.02e-08	3.03e-07	Yod1	YOD1 OTU deubiquitinating enzyme 1 homologue (S. cerevisiae)
224093	15	69	2.51	12.17	2.27757	1.1e-07	5.42e-07	Fam43a	family with sequence similarity 43, member A
219132	40	184	6.7	32.46	2.27643	1.45e-13	1.38e-12	D14Ertd668e	DNA segment, Chr 14, ERATO Doi 668, expressed
58172	70	322	11.73	56.8	2.27569	0	0	Sertad2	SERTA domain containing 2
100044068	50	230	8.38	40.57	2.27539	5.02e-14	5.13e-13	LOC100044068	interferon-activable protein 202-like
102693	7	32	1.17	5.65	2.27174	3.21e-05	0.000111291	Phldb1	pleckstrin homology-like domain, family B, member 1
319695	7	32	1.17	5.65	2.27174	3.21e-05	0.000111263	Ankar	ankyrin and armadillo repeat containing
11857	39	178	6.53	31.4	2.26561	1.76e-13	1.64e-12	Arhgdib	Rho, GDP dissociation inhibitor (GDI) beta
100043189	9	41	1.51	7.23	2.25945	5.07e-06	1.99e-05	Gm4285	predicted gene 4285
110593	44	200	7.37	35.28	2.25911	9.44e-14	9.24e-13	Prdm2	PR domain containing 2, with ZNF domain
625995	69	313	11.56	55.22	2.25605	0	0	Gm6642	ubiquitin-like 5 pseudogene
19285	8	36	1.34	6.35	2.24452	1.35e-05	4.99e-05	Ptrf	polymerase I and transcript release factor
12983	84	377	14.07	66.51	2.24095	0	0	Csf2rb	colony stimulating factor 2 receptor, beta, low-affinity (granulocyte-macrophage)
217356	10	45	1.68	7.94	2.24068	2.55e-06	1.05e-05	Tmc8	transmembrane channel-like gene family 8
66107	898	4030	150.44	710.92	2.2405	2.33e-12	1.85e-11	1100001G20Rik	RIKEN cDNA 1100001G20 gene
18626	80	357	13.4	62.98	2.23266	0	0	Per1	period homolog 1 (Drosophila)
27273	11	49	1.84	8.64	2.23133	1.33e-06	5.67e-06	Pdk4	pyruvate dehydrogenase kinase, isoenzyme 4
230815	13	58	2.18	10.23	2.23041	3.73e-07	1.72e-06	Man1c1	mannosidase, alpha, class 1C, member 1
14247	9	40	1.51	7.06	2.22512	6.06e-06	2.36e-05	Fli1	Friend leukemia integration 1
16518	7	31	1.17	5.47	2.22503	4.7e-05	0.000157908	Kcnj2	potassium inwardly-rectifying channel, subfamily J, member 2
74191	7	31	1.17	5.47	2.22503	4.7e-05	0.00015787	P2ry13	purinergic receptor P2Y, G-protein coupled 13
216445	7	31	1.17	5.47	2.22503	4.7e-05	0.000157831	Arhgap9	Rho GTPase activating protein 9
11853	96	425	16.08	74.97	2.22105	0	0	Rhoc	ras homolog gene family, member C
12505	15	66	2.51	11.64	2.21333	1.11e-07	5.46e-07	Cd44	CD44 antigen
74144	30	132	5.03	23.29	2.21108	1.15e-11	8.52e-11	Robo4	roundabout homolog 4 (Drosophila)
234797	10	44	1.68	7.76	2.2076	2.89e-06	1.18e-05	6430548M08Rik	RIKEN cDNA 6430548M08 gene
12518	11	48	1.84	8.47	2.20266	1.44e-06	6.14e-06	Cd79a	CD79A antigen (immunoglobulin-associated alpha)
58207	84	367	14.07	64.74	2.20204	0	0	Slc43a3	solute carrier family 43, member 3
52118	118	515	19.77	90.85	2.20017	0	0	Pvr	poliovirus receptor
246728	14	61	2.35	10.76	2.19495	2.06e-07	9.8e-07	Oas2	2'-5' oligoadenylate synthetase 2
108995	6	26	1.01	4.59	2.18414	0.000202952	0.000600831	Tbc1d10c	TBC1 domain family, member 10c
224840	22	95	3.69	16.76	2.18333	1.54e-09	9.22e-09	Treml4	triggering receptor expressed on myeloid cells-like 4
114601	7	30	1.17	5.29	2.17676	7.2e-05	0.000233854	Ehbp1l1	EH domain binding protein 1-like 1
50934	21	90	3.52	15.88	2.17356	2.86e-09	1.66e-08	Slc7a8	solute carrier family 7 (cationic amino acid transporter, y+ system), member 8
17110	247	1058	41.38	186.64	2.17325	0	0	Lyz1	lysozyme 1
18595	11	47	1.84	8.29	2.17167	1.63e-06	6.88e-06	Pdgfra	platelet derived growth factor receptor, alpha polypeptide
216725	11	47	1.84	8.29	2.17167	1.63e-06	6.88e-06	Adamts2	a disintegrin-like and metallopeptidase (reprolysin type) with thrombospondin type 1 motif, 2
66892	14	60	2.35	10.58	2.17061	2.11e-07	1e-06	Eif4e3	eukaryotic translation initiation factor 4E member 3
16601	52	222	8.71	39.16	2.16864	7.22e-14	7.24e-13	Klf9	Kruppel-like factor 9
270163	19	81	3.18	14.29	2.16791	9.75e-09	5.34e-08	Myo9a	myosin IXa
16997	8	34	1.34	6	2.16273	2.67e-05	9.4e-05	Ltbp2	latent transforming growth factor beta binding protein 2
207181	8	34	1.34	6	2.16273	2.67e-05	9.4e-05	Rbms3	RNA binding motif, single stranded interacting protein
338371	112	476	18.76	83.97	2.16221	0	0	A730011L01Rik	RIKEN cDNA A730011L01 gene
68119	61	259	10.22	45.69	2.16048	4.33e-14	4.49e-13	Cmtm3	CKLF-like MARVEL transmembrane domain containing 3
12795	70	296	11.73	52.22	2.1544	0	0	Plk3	polo-like kinase 3 (Drosophila)
104681	26	110	4.36	19.4	2.15366	1.31e-10	8.74e-10	Slc16a6	solute carrier family 16 (monocarboxylic acid transporters), member 6
17119	22	93	3.69	16.41	2.15288	1.54e-09	9.22e-09	Mxd1	MAX dimerization protein 1
320951	41	173	6.87	30.52	2.15137	1.61e-13	1.51e-12	Pisd	phosphatidylserine decarboxylase
54123	193	812	32.33	143.24	2.14749	6.73e-14	6.78e-13	Irf7	interferon regulatory factor 7
211550	20	84	3.35	14.82	2.14531	5.29e-09	2.99e-08	Tifa	TRAF-interacting protein with forkhead-associated domain
237928	26	109	4.36	19.23	2.14096	1.31e-10	8.73e-10	Phospho1	phosphatase, orphan 1
625360	11	46	1.84	8.11	2.14	1.94e-06	8.1e-06	BC147527	cDNA sequence BC147527
227737	11	46	1.84	8.11	2.14	1.94e-06	8.1e-06	Fam129b	family with sequence similarity 129, member B
14314	47	196	7.87	34.58	2.1355	0	0	Fstl1	follistatin-like 1
15982	30	125	5.03	22.05	2.13215	1.15e-11	8.51e-11	Ifrd1	interferon-related developmental regulator 1
213391	13	54	2.18	9.53	2.12815	4.51e-07	2.06e-06	Rassf4	Ras association (RalGDS/AF-6) domain family member 4
72282	6	25	1.01	4.41	2.12642	0.000330736	0.000949186	1810062G17Rik	RIKEN cDNA 1810062G17 gene
21426	6	25	1.01	4.41	2.12642	0.000330736	0.000948987	Tcfec	transcription factor EC
56375	6	25	1.01	4.41	2.12642	0.000330736	0.000948789	B4galt4	UDP-Gal:betaGlcNAc beta 1,4-galactosyltransferase, polypeptide 4
215748	21	87	3.52	15.35	2.12459	2.86e-09	1.66e-08	Cnksr3	Cnksr family member 3
217303	19	78	3.18	13.76	2.11338	9.86e-09	5.4e-08	Cd300a	CD300A antigen
211499	76	312	12.73	55.04	2.11225	0	0	Tmem87a	transmembrane protein 87A
72318	11	45	1.84	7.94	2.10943	2.47e-06	1.01e-05	Cyth4	cytohesin 4
94176	11	45	1.84	7.94	2.10943	2.47e-06	1.01e-05	Dock2	dedicator of cyto-kinesis 2
22040	33	135	5.53	23.81	2.10622	2.04e-12	1.63e-11	Trex1	three prime repair exonuclease 1
80281	10	41	1.68	7.23	2.10553	5.92e-06	2.31e-05	Cttnbp2nl	CTTNBP2 N-terminal like
13007	178	727	29.82	128.25	2.10461	9.02e-14	8.86e-13	Csrp1	cysteine and glycine-rich protein 1
108116	12	49	2.01	8.64	2.10384	1.09e-06	4.74e-06	Slco3a1	solute carrier organic anion transporter family, member 3a1
16149	405	1653	67.85	291.6	2.10357	0	0	Cd74	CD74 antigen (invariant polypeptide of major histocompatibility complex, class II antigen-associated)
gi|160333608|ref|NR_003967.1|	27	110	4.52	19.4	2.10166	7.11e-11	4.88e-10	-	-
19734	134	545	22.45	96.14	2.09842	0	0	Rgs16	regulator of G-protein signaling 16
60599	259	1052	43.39	185.58	2.09661	9.84e-14	9.6e-13	Trp53inp1	transformation related protein 53 inducible nuclear protein 1
19664	53	215	8.88	37.93	2.09471	6.46e-14	6.52e-13	Rbpj	recombination signal binding protein for immunoglobulin kappa J region
22323	22	89	3.69	15.7	2.08907	1.55e-09	9.25e-09	Vasp	vasodilator-stimulated phosphoprotein
17874	28	113	4.69	19.93	2.08728	3.85e-11	2.72e-10	Myd88	myeloid differentiation primary response gene 88
84094	24	96	4.02	16.94	2.07517	4.52e-10	2.84e-09	Plvap	plasmalemma vesicle associated protein
12512	32	128	5.36	22.58	2.07474	3.58e-12	2.79e-11	Cd63	CD63 antigen
12226	256	1023	42.89	180.46	2.07297	0	0	Btg1	B-cell translocation gene 1, anti-proliferative
100504534	10	40	1.68	7.06	2.07121	8.49e-06	3.25e-05	LOC100504534	hypothetical LOC100504534
14381	10	40	1.68	7.06	2.07121	8.49e-06	3.25e-05	G6pdx	glucose-6-phosphate dehydrogenase X-linked
170741	57	225	9.55	39.69	2.0552	7.39e-14	7.39e-13	Pilrb1	paired immunoglobin-like type 2 receptor beta 1
13032	296	1166	49.59	205.69	2.05235	3.6e-13	3.16e-12	Ctsc	cathepsin C
80837	15	59	2.51	10.41	2.05221	1.58e-07	7.6e-07	Rhoj	ras homolog gene family, member J
233011	14	55	2.35	9.7	2.04532	3.4e-07	1.58e-06	Itpkc	inositol 1,4,5-trisphosphate 3-kinase C
66607	11	43	1.84	7.59	2.04439	4.76e-06	1.88e-05	Ms4a4d	membrane-spanning 4-domains, subfamily A, member 4D
106572	12	47	2.01	8.29	2.04418	1.87e-06	7.8e-06	Rab31	RAB31, member RAS oncogene family
107566	24	94	4.02	16.58	2.04418	4.55e-10	2.86e-09	Arl2bp	ADP-ribosylation factor-like 2 binding protein
329152	12	47	2.01	8.29	2.04418	1.87e-06	7.8e-06	Hecw2	HECT, C2 and WW domain containing E3 ubiquitin protein ligase 2
12702	20	78	3.35	13.76	2.03825	5.64e-09	3.18e-08	Socs3	suppressor of cytokine signaling 3
14069	30	117	5.03	20.64	2.03681	1.15e-11	8.51e-11	F8	coagulation factor VIII
66395	75	292	12.56	51.51	2.03602	0	0	Ahnak	AHNAK nucleoprotein (desmoyokin)
72925	10	39	1.68	6.88	2.03395	1.27e-05	4.72e-05	2014-03-01	membrane-associated ring finger (C3HC4) 1
434341	52	202	8.71	35.63	2.03235	7.22e-14	7.25e-13	Nlrc5	NLR family, CARD domain containing 5
14129	52	202	8.71	35.63	2.03235	7.22e-14	7.25e-13	Fcgr1	Fc receptor, IgG, high affinity I
56421	18	70	3.02	12.35	2.03189	2.1e-08	1.11e-07	Pfkp	phosphofructokinase, platelet
11783	18	70	3.02	12.35	2.03189	2.1e-08	1.11e-07	Apaf1	apoptotic peptidase activating factor 1
74777	9	35	1.51	6.17	2.03072	3.55e-05	0.000121831	Sepn1	selenoprotein N, 1
12837	8	31	1.34	5.47	2.02931	0.000101774	0.000318502	Col8a1	collagen, type VIII, alpha 1
100504167	28	108	4.69	19.05	2.02213	3.87e-11	2.73e-10	LOC100504167	hypothetical LOC100504167
100952	33	127	5.53	22.4	2.01815	2.05e-12	1.63e-11	Emilin1	elastin microfibril interfacer 1
17476	350	1345	58.64	237.27	2.01657	1.97e-13	1.8e-12	Mpeg1	macrophage expressed gene 1
78749	13	50	2.18	8.82	2.01645	1.04e-06	4.54e-06	Filip1l	filamin A interacting protein 1-like
56468	13	50	2.18	8.82	2.01645	1.04e-06	4.54e-06	Socs5	suppressor of cytokine signaling 5
53881	13	50	2.18	8.82	2.01645	1.04e-06	4.54e-06	Slc5a3	solute carrier family 5 (inositol transporters), member 3
13079	12	46	2.01	8.11	2.01251	2.66e-06	1.09e-05	Cyp21a1	cytochrome P450, family 21, subfamily a, polypeptide 1
235527	11	42	1.84	7.41	2.00977	7.1e-06	2.73e-05	Plscr4	phospholipid scramblase 4
50766	34	130	5.7	22.93	2.0082	1.19e-12	9.73e-12	Crim1	cysteine rich transmembrane BMP regulator 1 (chordin like)
74178	177	676	29.65	119.25	2.00789	0	0	Stk40	serine/threonine kinase 40
21676	31	118	5.19	20.82	2.00416	6.39e-12	4.83e-11	Tead1	TEA domain family member 1
98267	36	137	6.03	24.17	2.00299	4.62e-13	4e-12	Stk17b	serine/threonine kinase 17b (apoptosis-inducing)
72397	26	99	4.36	17.46	2.00165	1.34e-10	8.91e-10	Rbm12b	RNA binding motif protein 12B
666747	20	76	3.35	13.41	2.00108	6.27e-09	3.52e-08	Trim43b	tripartite motif-containing 43B
20112	30	114	5.03	20.11	1.99928	1.16e-11	8.55e-11	Rps6ka2	ribosomal protein S6 kinase, polypeptide 2
71354	10	38	1.68	6.7	1.9957	1.97e-05	7.1e-05	Wdr31	WD repeat domain 31
56212	61	231	10.22	40.75	1.9954	4.33e-14	4.49e-13	Rhog	ras homolog gene family, member G
56353	41	155	6.87	27.34	1.99263	1.61e-13	1.51e-12	Rybp	RING1 and YY1 binding protein
16001	14	53	2.35	9.35	1.99231	5.8e-07	2.61e-06	Igf1r	insulin-like growth factor I receptor
328801	13	49	2.18	8.64	1.9867	1.48e-06	6.29e-06	Zfp414	zinc finger protein 414
12140	13	49	2.18	8.64	1.9867	1.48e-06	6.29e-06	Fabp7	fatty acid binding protein 7, brain
238317	13	49	2.18	8.64	1.9867	1.48e-06	6.29e-06	C130039O16Rik	RIKEN cDNA C130039O16 gene
66961	121	454	20.27	80.09	1.98228	4.22e-15	4.78e-14	Neat1	nuclear paraspeckle assembly transcript 1 (non-protein coding)
20358	12	45	2.01	7.94	1.98194	3.95e-06	1.58e-05	Sema6a	sema domain, transmembrane domain (TM), and cytoplasmic domain, (semaphorin) 6A
56386	8	30	1.34	5.29	1.98103	0.000164355	0.000496982	B4galt6	UDP-Gal:betaGlcNAc beta 1,4-galactosyltransferase, polypeptide 6
107321	8	30	1.34	5.29	1.98103	0.000164355	0.000496872	Lpxn	leupaxin
11745	8	30	1.34	5.29	1.98103	0.000164355	0.000496763	Anxa3	annexin A3
68453	8	30	1.34	5.29	1.98103	0.000164355	0.000496653	Gpihbp1	GPI-anchored HDL-binding protein 1
83814	23	86	3.85	15.17	1.97829	9.43e-10	5.75e-09	Nedd4l	neural precursor cell expressed, developmentally down-regulated gene 4-like
71409	73	273	12.23	48.16	1.97741	0	0	Fmnl2	formin-like 2
229541	15	56	2.51	9.88	1.97682	3.22e-07	1.5e-06	Dennd4b	DENN/MADD domain containing 4B
207740	73	272	12.23	47.98	1.97201	0	0	Fam100a	family with sequence similarity 100, member A
15959	40	149	6.7	26.28	1.97173	1.45e-13	1.38e-12	Ifit3	interferon-induced protein with tetratricopeptide repeats 3
18386	22	82	3.69	14.47	1.97137	1.86e-09	1.1e-08	Oprd1	opioid receptor, delta 1
19365	18	67	3.02	11.82	1.96861	3.18e-08	1.65e-07	Rad52	RAD52 homolog (S. cerevisiae)
100044751	76	282	12.73	49.75	1.96646	0	0	LOC100044751	hypothetical LOC100044751
13731	17	63	2.85	11.11	1.96282	7.34e-08	3.68e-07	Emp2	epithelial membrane protein 2
19672	20	74	3.35	13.05	1.96182	7.95e-09	4.41e-08	Rcn1	reticulocalbin 1
22169	29	107	4.86	18.88	1.95783	2.18e-11	1.58e-10	Cmpk2	cytidine monophosphate (UMP-CMP) kinase 2, mitochondrial
12484	42	155	7.04	27.34	1.95737	1.15e-13	1.11e-12	Cd24a	CD24a antigen
27056	12	44	2.01	7.76	1.94886	6.06e-06	2.36e-05	Irf5	interferon regulatory factor 5
227195	9	33	1.51	5.82	1.94647	9.03e-05	0.000284233	Ino80d	INO80 complex subunit D
100042558	1254	4590	210.08	809.71	1.94647	5.05e-12	3.86e-11	Gm3903	predicted gene 3903
98932	35	128	5.86	22.58	1.94607	7.27e-13	6.13e-12	Myl9	myosin, light polypeptide 9, regulatory
106248	11	40	1.84	7.06	1.93996	1.72e-05	6.27e-05	Qtrtd1	queuine tRNA-ribosyltransferase domain containing 1
67020	11	40	1.84	7.06	1.93996	1.72e-05	6.27e-05	Tmem88	transmembrane protein 88
20539	11	40	1.84	7.06	1.93996	1.72e-05	6.26e-05	Slc7a5	solute carrier family 7 (cationic amino acid transporter, y+ system), member 5
13732	11	40	1.84	7.06	1.93996	1.72e-05	6.26e-05	Emp3	epithelial membrane protein 3
107581	8	29	1.34	5.12	1.93391	0.000266478	0.00077434	Col16a1	collagen, type XVI, alpha 1
108101	8	29	1.34	5.12	1.93391	0.000266478	0.000774176	Fermt3	fermitin family homolog 3 (Drosophila)
13836	32	116	5.36	20.46	1.9325	3.72e-12	2.89e-11	Epha2	Eph receptor A2
18715	15	54	2.51	9.53	1.92479	6.75e-07	3.01e-06	Pim2	proviral integration site 2
212168	10	36	1.68	6.35	1.9183	4.96e-05	0.000165867	Zswim4	zinc finger, SWIM domain containing 4
434377	22	79	3.69	13.94	1.91754	2.91e-09	1.68e-08	Zfp560	zinc finger protein 560
269614	58	208	9.72	36.69	1.91636	2.58e-14	2.76e-13	Pank4	pantothenate kinase 4
58229	95	340	15.92	59.98	1.91364	0	0	Ccdc48	coiled-coil domain containing 48
23871	16	57	2.68	10.06	1.90833	3.74e-07	1.72e-06	Ets1	E26 avian leukemia oncogene 1, 5' domain
320292	98	348	16.42	61.39	1.90255	0	0	Rasgef1b	RasGEF domain family, member 1B
20652	18	64	3.02	11.29	1.90243	7.77e-08	3.89e-07	Soat1	sterol O-acyltransferase 1
27280	18	64	3.02	11.29	1.90243	7.77e-08	3.89e-07	Phlda3	pleckstrin homology-like domain, family A, member 3
231507	56	198	9.38	34.93	1.89681	3.09e-14	3.26e-13	Plac8	placenta-specific 8
23924	98	346	16.42	61.04	1.8943	0	0	Katna1	katanin p60 (ATPase-containing) subunit A1
381066	19	67	3.18	11.82	1.89413	4.3e-08	2.2e-07	Zfp948	zinc finger protein 948
16852	89	314	14.91	55.39	1.89335	0	0	Lgals1	lectin, galactose binding, soluble 1
18146	34	120	5.7	21.17	1.89299	1.31e-12	1.06e-11	Npdc1	neural proliferation, differentiation and control gene 1
382252	17	60	2.85	10.58	1.89231	2.07e-07	9.84e-07	A830080D01Rik	RIKEN cDNA A830080D01 gene
67263	12	42	2.01	7.41	1.88228	1.5e-05	5.51e-05	Zswim6	zinc finger, SWIM domain containing 6
11867	196	684	32.84	120.66	1.87742	1.14e-13	1.1e-12	Arpc1b	actin related protein 2/3 complex, subunit 1B
100039691	10	35	1.68	6.17	1.87681	7.95e-05	0.000255118	Gm2373	predicted gene 2373
327900	10	35	1.68	6.17	1.87681	7.95e-05	0.000255059	Ubtd2	ubiquitin domain containing 2
69386	10	35	1.68	6.17	1.87681	7.95e-05	0.000254999	Hist1h4h	histone cluster 1, H4h
13728	23	80	3.85	14.11	1.87379	2.82e-09	1.64e-08	Mark2	MAP/microtubule affinity-regulating kinase 2
13636	121	421	20.27	74.27	1.87343	4.22e-15	4.78e-14	Efna1	ephrin A1
226823	40	139	6.7	24.52	1.87173	1.47e-13	1.4e-12	Kctd3	potassium channel tetramerisation domain containing 3
100503818	15	52	2.51	9.17	1.86923	1.59e-06	6.74e-06	LOC100503818	hypothetical LOC100503818
13349	49	170	8.21	29.99	1.86903	4.71e-14	4.84e-13	Darc	Duffy blood group, chemokine receptor
14391	17	59	2.85	10.41	1.86894	3.14e-07	1.47e-06	Gabpb1	GA repeat binding protein, beta 1
271377	41	142	6.87	25.05	1.86643	1.62e-13	1.52e-12	Zbtb11	zinc finger and BTB domain containing 11
384864	39	135	6.53	23.81	1.86641	1.83e-13	1.69e-12	Gm1943	WD repeat domain 70 pseudogene
268301	13	45	2.18	7.94	1.86481	8.24e-06	3.16e-05	Ankrd57	ankyrin repeat domain 57
19240	87	301	14.58	53.1	1.86472	0	0	Tmsb10	thymosin, beta 10
74480	11	38	1.84	6.7	1.86446	4.35e-05	0.000147677	Samd4	sterile alpha motif domain containing 4
19159	11	38	1.84	6.7	1.86446	4.35e-05	0.00014764	Cyth3	cytohesin 3
12070	11	38	1.84	6.7	1.86446	4.35e-05	0.000147604	Ngfrap1	nerve growth factor receptor (TNFRSF16) associated protein 1
71978	58	200	9.72	35.28	1.85982	2.58e-14	2.76e-13	Ppp2r2a	protein phosphatase 2 (formerly 2A), regulatory subunit B (PR 52), alpha isoform
16513	9	31	1.51	5.47	1.85699	0.00023451	0.000686837	Kcnj10	potassium inwardly-rectifying channel, subfamily J, member 10
14773	9	31	1.51	5.47	1.85699	0.00023451	0.00068669	Grk5	G protein-coupled receptor kinase 5
230936	16	55	2.68	9.7	1.85575	8.79e-07	3.86e-06	Phf13	PHD finger protein 13
215280	49	168	8.21	29.64	1.85209	4.71e-14	4.83e-13	Wipf1	WAS/WASL interacting protein family, member 1
12267	21	72	3.52	12.7	1.85118	1.94e-08	1.03e-07	C3ar1	complement component 3a receptor 1
56480	190	651	31.83	114.84	1.85117	2.51e-13	2.25e-12	Tbk1	TANK-binding kinase 1
100504676	14	48	2.35	8.47	1.8497	4.53e-06	1.8e-05	LOC100504676	hypothetical LOC100504676
18479	14	48	2.35	8.47	1.8497	4.53e-06	1.8e-05	Pak1	p21 protein (Cdc42/Rac)-activated kinase 1
93960	36	123	6.03	21.7	1.84747	6.16e-13	5.27e-12	Nkd1	naked cuticle 1 homolog (Drosophila)
58859	12	41	2.01	7.23	1.8468	2.38e-05	8.44e-05	Efemp2	epidermal growth factor-containing fibulin-like extracellular matrix protein 2
12700	12	41	2.01	7.23	1.8468	2.38e-05	8.43e-05	Cish	cytokine inducible SH2-containing protein
71970	12	41	2.01	7.23	1.8468	2.38e-05	8.43e-05	2410018M08Rik	RIKEN cDNA 2410018M08 gene
12890	12	41	2.01	7.23	1.8468	2.38e-05	8.43e-05	Cplx2	complexin 2
14778	17	58	2.85	10.23	1.84377	4.85e-07	2.2e-06	Gpx3	glutathione peroxidase 3
241134	34	116	5.7	20.46	1.84377	1.98e-12	1.58e-11	9430031J16Rik	RIKEN cDNA 9430031J16 gene
20514	15	51	2.51	9	1.84224	2.5e-06	1.02e-05	Slc1a5	solute carrier family 1 (neutral amino acid transporter), member 5
71780	22	75	3.69	13.23	1.84212	1.07e-08	5.85e-08	Isyna1	myo-inositol 1-phosphate synthase A1
100502870	82	279	13.74	49.22	1.84086	0	0	LOC100502870	hypothetical LOC100502870
72587	40	136	6.7	23.99	1.8402	1.55e-13	1.46e-12	Pan3	PAN3 polyA specific ribonuclease subunit homolog (S. cerevisiae)
18049	23	78	3.85	13.76	1.83755	5.93e-09	3.34e-08	Ngf	nerve growth factor
16500	38	129	6.37	22.76	1.83714	2.78e-13	2.47e-12	Kcnb1	potassium voltage gated channel, Shab-related subfamily, member 1
64143	156	529	26.13	93.32	1.83648	1.37e-13	1.31e-12	Ralb	v-ral simian leukemia viral oncogene homolog B (ras related)
12095	988	3348	165.52	590.61	1.8352	9.53e-13	7.92e-12	Bglap-rs1	bone gamma-carboxyglutamate protein, related sequence 1
20692	1531	5182	256.49	914.14	1.83351	6.53e-12	4.93e-11	Sparc	secreted acidic cysteine rich glycoprotein
66102	60	203	10.05	35.81	1.83317	0	0	Cxcl16	chemokine (C-X-C motif) ligand 16
12832	18	61	3.02	10.76	1.83306	2.68e-07	1.26e-06	Col5a2	collagen, type V, alpha 2
20723	27	91	4.52	16.05	1.82818	3.76e-10	2.39e-09	Serpinb9	serine (or cysteine) peptidase inhibitor, clade B, member 9
15163	11	37	1.84	6.53	1.82738	6.95e-05	0.000226132	Hcls1	hematopoietic cell specific Lyn substrate 1
20689	36	121	6.03	21.35	1.82401	8.54e-13	7.15e-12	Sall3	sal-like 3 (Drosophila)
242594	42	141	7.04	24.87	1.82076	1.19e-13	1.15e-12	1700024P16Rik	RIKEN cDNA 1700024P16 gene
74048	17	57	2.85	10.06	1.8196	7.58e-07	3.36e-06	4632428N05Rik	RIKEN cDNA 4632428N05 gene
380664	34	114	5.7	20.11	1.81888	3.19e-12	2.5e-11	Lemd3	LEM domain containing 3
21847	75	251	12.56	44.28	1.81782	0	0	Klf10	Kruppel-like factor 10
15368	67	224	11.22	39.52	1.81651	0	0	Hmox1	heme oxygenase (decycling) 1
75710	12	40	2.01	7.06	1.81247	3.79e-05	0.000130043	Rbm12	RNA binding motif protein 12
192897	75	250	12.56	44.1	1.81194	0	0	Itgb4	integrin beta 4
18036	24	80	4.02	14.11	1.81145	4.97e-09	2.82e-08	Nfkbib	nuclear factor of kappa light polypeptide gene enhancer in B-cells inhibitor, beta
18718	24	80	4.02	14.11	1.81145	4.97e-09	2.82e-08	Pip4k2a	phosphatidylinositol-5-phosphate 4-kinase, type II, alpha
105855	18	60	3.02	10.58	1.80872	4.18e-07	1.92e-06	Nckap1l	NCK associated protein 1 like
29817	1578	5243	264.36	924.9	1.80679	1.53e-12	1.24e-11	Igfbp7	insulin-like growth factor binding protein 7
228913	35	116	5.86	20.46	1.80383	2.5e-12	1.97e-11	Zfp217	zinc finger protein 217
105841	16	53	2.68	9.35	1.80273	2.16e-06	8.94e-06	Dennd3	DENN/MADD domain containing 3
12977	39	129	6.53	22.76	1.80135	2.84e-13	2.52e-12	Csf1	colony stimulating factor 1 (macrophage)
100505179	13	43	2.18	7.59	1.79977	2.07e-05	7.41e-05	LOC100505179	hypothetical LOC100505179
26888	13	43	2.18	7.59	1.79977	2.07e-05	7.41e-05	Clec4a2	C-type lectin domain family 4, member a2
22190	647	2139	108.39	377.33	1.7996	0	0	Ubc	ubiquitin C
14062	20	66	3.35	11.64	1.79686	1.27e-07	6.21e-07	F2r	coagulation factor II (thrombin) receptor
18671	30	99	5.03	17.46	1.79542	9.5e-11	6.44e-10	Abcb1a	ATP-binding cassette, sub-family B (MDR/TAP), member 1A
329739	31	102	5.19	17.99	1.79339	5.28e-11	3.67e-10	Fam102b	family with sequence similarity 102, member B
83382	10	33	1.68	5.82	1.79256	0.000204298	0.000604554	Siglece	sialic acid binding Ig-like lectin E
381531	83	273	13.91	48.16	1.79171	1.38e-13	1.32e-12	Mup21	major urinary protein 21
68524	21	69	3.52	12.17	1.78968	7.02e-08	3.52e-07	Wipf2	WAS/WASL interacting protein family, member 2
20350	11	36	1.84	6.35	1.78705	0.000110938	0.000345525	Sema3f	sema domain, immunoglobulin domain (Ig), short basic domain, secreted, (semaphorin) 3F
14360	14	46	2.35	8.11	1.78704	1.14e-05	4.26e-05	Fyn	Fyn proto-oncogene
211914	18	59	3.02	10.41	1.78535	6.56e-07	2.93e-06	Asap2	ArfGAP with SH3 domain, ankyrin repeat and PH domain 2
407831	62	203	10.39	35.81	1.78517	0	0	Tmem204	transmembrane protein 204
12444	15	49	2.51	8.64	1.78334	6.22e-06	2.42e-05	Ccnd2	cyclin D2
66645	19	62	3.18	10.94	1.78251	3.61e-07	1.67e-06	Pspc1	paraspeckle protein 1
66421	45	147	7.54	25.93	1.78199	4.31e-14	4.47e-13	2410004B18Rik	RIKEN cDNA 2410004B18 gene
18226	57	186	9.55	32.81	1.78056	7.39e-14	7.39e-13	Nup62	nucleoporin 62
23792	39	127	6.53	22.4	1.77834	4.47e-13	3.88e-12	Adam23	a disintegrin and metallopeptidase domain 23
12856	227	738	38.03	130.19	1.77541	1.64e-14	1.79e-13	Cox17	cytochrome c oxidase, subunit XVII assembly protein homolog (yeast)
30877	375	1219	62.82	215.04	1.77531	0	0	Gnl3	guanine nucleotide binding protein-like 3 (nucleolar)
98733	12	39	2.01	6.88	1.77521	6.04e-05	0.00019817	Obsl1	obscurin-like 1
83673	60	195	10.05	34.4	1.77521	0	0	Snhg1	small nucleolar RNA host gene (non-protein coding) 1
24136	102	331	17.09	58.39	1.77257	0	0	Zeb2	zinc finger E-box binding homeobox 2
12826	127	410	21.28	72.33	1.7651	2.35e-14	2.54e-13	Col4a1	collagen, type IV, alpha 1
170938	59	190	9.88	33.52	1.76244	3.4e-14	3.57e-13	Zfp617	zinc finger protein 617
18003	10	32	1.68	5.65	1.74979	0.00032603	0.000937251	Nedd9	neural precursor cell expressed, developmentally down-regulated gene 9
16885	10	32	1.68	5.65	1.74979	0.00032603	0.000937054	Limk1	LIM-domain containing, protein kinase
100502818	43	137	7.2	24.17	1.74715	1.95e-13	1.78e-12	LOC100502818	hypothetical protein LOC100502818
71963	27	86	4.52	15.17	1.74683	3.13e-09	1.81e-08	Cdca4	cell division cycle associated 4
19703	28	89	4.69	15.7	1.7431	1.73e-09	1.03e-08	Renbp	renin binding protein
17765	45	143	7.54	25.23	1.7425	6e-14	6.07e-13	Mtf2	metal response element binding transcription factor 2
69581	134	425	22.45	74.97	1.7396	0	0	Rhou	ras homolog gene family, member U
107526	48	152	8.04	26.81	1.7375	1.2e-13	1.15e-12	Gimap4	GTPase, IMAP family member 4
226781	62	196	10.39	34.58	1.73474	0	0	Slc30a10	solute carrier family 30, member 10
15061	49	154	8.21	27.17	1.72656	5e-14	5.11e-13	H28	histocompatibility 28
106869	15	47	2.51	8.29	1.72368	1.55e-05	5.69e-05	Tnfaip8	tumor necrosis factor, alpha-induced protein 8
216805	97	303	16.25	53.45	1.71775	4.84e-14	4.96e-13	Flcn	folliculin
207952	151	471	25.3	83.09	1.71554	0	0	Klhl25	kelch-like 25 (Drosophila)
18674	68	211	11.39	37.22	1.70831	0	0	Slc25a3	solute carrier family 25 (mitochondrial carrier, phosphate carrier), member 3
12042	30	93	5.03	16.41	1.70594	1.29e-09	7.78e-09	Bcl10	B-cell leukemia/lymphoma 10
74035	154	477	25.8	84.15	1.70559	1.88e-13	1.73e-12	Nol9	nucleolar protein 9
64933	11	34	1.84	6	1.70526	0.00027956	0.00081115	Ap3m2	adaptor-related protein complex 3, mu 2 subunit
55991	11	34	1.84	6	1.70526	0.00027956	0.000810979	Panx1	pannexin 1
74117	458	1414	76.73	249.44	1.70083	1.61e-12	1.3e-11	Actr3	ARP3 actin-related protein 3 homolog (yeast)
22709	12	37	2.01	6.53	1.69989	0.000151385	0.0004601	Zfp51	zinc finger protein 51
270118	13	40	2.18	7.06	1.69534	8.22e-05	0.000262676	Maml2	mastermind like 2 (Drosophila)
16068	58	178	9.72	31.4	1.69174	2.58e-14	2.75e-13	Il18bp	interleukin 18 binding protein
gi|27734185|ref|NM_173388.1|	14	43	2.35	7.59	1.69144	4.47e-05	0.00015156	-	-
100503909	16	49	2.68	8.64	1.6888	1.33e-05	4.92e-05	LOC100503909	hypothetical LOC100503909
228359	119	364	19.94	64.21	1.68713	0	0	Arhgap1	Rho GTPase activating protein 1
225594	20	61	3.35	10.76	1.68345	1.2e-06	5.17e-06	Gm4841	predicted gene 4841
240041	20	61	3.35	10.76	1.68345	1.2e-06	5.17e-06	Zfp945	zinc finger protein 945
20617	18	55	3.02	9.7	1.68344	3.99e-06	1.59e-05	Snca	synuclein, alpha
gi|40254547|ref|NM_019572.2|	24	73	4.02	12.88	1.67987	1.1e-07	5.43e-07	-	-
57912	35	106	5.86	18.7	1.67407	1.63e-10	1.08e-09	Cdc42se1	CDC42 small effector 1
19255	52	157	8.71	27.7	1.66914	7.95e-14	7.9e-13	Ptpn2	protein tyrosine phosphatase, non-receptor type 2
231386	73	220	12.23	38.81	1.666	0	0	Ythdc1	YTH domain containing 1
12125	19	57	3.18	10.06	1.66153	3.42e-06	1.38e-05	Bcl2l11	BCL2-like 11 (apoptosis facilitator)
214359	35	105	5.86	18.52	1.66011	2.53e-10	1.64e-09	Tmem51	transmembrane protein 51
16988	47	141	7.87	24.87	1.65997	2.17e-13	1.97e-12	Lst1	leukocyte specific transcript 1
14660	12	36	2.01	6.35	1.65956	0.000238134	0.000696409	Gls	glutaminase
100503726	24	72	4.02	12.7	1.65956	1.72e-07	8.26e-07	LOC100503726	hypothetical protein LOC100503726
223970	77	231	12.9	40.75	1.65943	0	0	A630055G03Rik	RIKEN cDNA A630055G03 gene
12585	13	39	2.18	6.88	1.65808	0.000129084	0.000396186	Cdr2	cerebellar degeneration-related 2
51960	14	42	2.35	7.41	1.65681	7.01e-05	0.000228112	Kctd18	potassium channel tetramerisation domain containing 18
76281	133	398	22.28	70.21	1.65593	1.15e-13	1.11e-12	Tax1bp3	Tax1 (human T-cell leukemia virus type I) binding protein 3
12406	78	233	13.07	41.1	1.65288	0	0	Serpinh1	serine (or cysteine) peptidase inhibitor, clade H, member 1
100038882	63	188	10.55	33.16	1.6522	0	0	Isg15	ISG15 ubiquitin-like modifier
214968	123	366	20.61	64.57	1.64752	0	0	Sema6d	sema domain, transmembrane domain (TM), and cytoplasmic domain, (semaphorin) 6D
101592	24	71	4.02	12.52	1.63897	2.66e-07	1.25e-06	Eftud1	elongation factor Tu GTP binding domain containing 1
11307	21	62	3.52	10.94	1.63597	1.6e-06	6.78e-06	Abcg1	ATP-binding cassette, sub-family G (WHITE), member 1
18613	20	59	3.35	10.41	1.63574	2.91e-06	1.19e-05	Pecam1	platelet/endothelial cell adhesion molecule 1
232288	135	398	22.62	70.21	1.63408	2.13e-13	1.94e-12	Frmd4b	FERM domain containing 4B
67713	204	601	34.18	106.02	1.63311	1.75e-13	1.63e-12	Dnajc19	DnaJ (Hsp40) homolog, subfamily C, member 19
17187	72	212	12.06	37.4	1.63281	0	0	Max	Max protein
67775	196	576	32.84	101.61	1.62952	1.14e-13	1.11e-12	Rtp4	receptor transporter protein 4
66282	80	235	13.4	41.46	1.62949	0	0	1810029B16Rik	RIKEN cDNA 1810029B16 gene
320965	15	44	2.51	7.76	1.62837	5.96e-05	0.000195907	4831440E17Rik	RIKEN cDNA 4831440E17 gene
24063	29	85	4.86	14.99	1.62497	2.11e-08	1.11e-07	Spry1	sprouty homolog 1 (Drosophila)
22341	41	120	6.87	21.17	1.62364	2.74e-11	1.96e-10	Vegfc	vascular endothelial growth factor C
68487	117	342	19.6	60.33	1.62202	1.38e-13	1.32e-12	Tmem140	transmembrane protein 140
72844	37	108	6.2	19.05	1.61945	2.87e-10	1.84e-09	Kctd17	potassium channel tetramerisation domain containing 17
100503344	21	61	3.52	10.76	1.61203	2.48e-06	1.02e-05	LOC100503344	hypothetical LOC100503344
56289	20	58	3.35	10.23	1.61057	4.52e-06	1.79e-05	Rassf1	Ras association (RalGDS/AF-6) domain family member 1
215472	28	81	4.69	14.29	1.60735	5.89e-08	2.98e-07	Gm4792	predicted gene 4792
16408	18	52	3.02	9.17	1.60237	1.5e-05	5.53e-05	Itgal	integrin alpha L
29875	51	147	8.54	25.93	1.60231	3.04e-13	2.69e-12	Iqgap1	IQ motif containing GTPase activating protein 1
67893	153	441	25.63	77.8	1.60194	0	0	Tmem86a	transmembrane protein 86A
13660	190	544	31.83	95.97	1.5922	2.51e-13	2.25e-12	Ehd1	EH-domain containing 1
26921	22	63	3.69	11.11	1.59017	2.1e-06	8.71e-06	Map4k4	mitogen-activated protein kinase kinase kinase kinase 4
72400	28	80	4.69	14.11	1.58906	9.06e-08	4.5e-07	Pinx1	PIN2/TERF1 interacting, telomerase inhibitor 1
17698	42	120	7.04	21.17	1.58837	5.49e-11	3.81e-10	Msn	moesin
673094	121	345	20.27	60.86	1.58615	4.22e-15	4.79e-14	Cd99	CD99 antigen
210105	13	37	2.18	6.53	1.58275	0.000313614	0.000903454	Zfp719	zinc finger protein 719
68763	160	455	26.8	80.27	1.58263	5.82e-14	5.9e-13	1110038B12Rik	RIKEN cDNA 1110038B12 gene
59014	109	310	18.26	54.69	1.58259	0	0	Rrs1	RRS1 ribosome biogenesis regulator homolog (S. cerevisiae)
11461	590	1676	98.84	295.66	1.58077	0	0	Actb	actin, beta
18830	43	122	7.2	21.52	1.57961	4.67e-11	3.27e-10	Pltp	phospholipid transfer protein
64010	79	224	13.23	39.52	1.57877	0	0	Sav1	salvador homolog 1 (Drosophila)
66835	24	68	4.02	12	1.57777	9.79e-07	4.28e-06	Snord123	small nucleolar RNA, C/D box 123
16402	40	113	6.7	19.93	1.57271	2.72e-10	1.75e-09	Itga5	integrin alpha 5 (fibronectin receptor alpha)
74120	32	90	5.36	15.88	1.56691	1.99e-08	1.05e-07	Zfp263	zinc finger protein 263
108058	16	45	2.68	7.94	1.56691	7.79e-05	0.000251422	Camk2d	calcium/calmodulin-dependent protein kinase II, delta
56031	16	45	2.68	7.94	1.56691	7.79e-05	0.000251362	Ppie	peptidylprolyl isomerase E (cyclophilin E)
12642	123	346	20.61	61.04	1.56641	0	0	Ch25h	cholesterol 25-hydroxylase
547150	439	1233	73.55	217.51	1.56428	0	0	6820431F20Rik	cadherin 11 pseudogene
11810	15	42	2.51	7.41	1.56179	0.000142925	0.000435158	Apobec1	apolipoprotein B mRNA editing enzyme, catalytic polypeptide 1
74737	61	171	10.22	30.17	1.56172	5.33e-14	5.42e-13	Pcf11	cleavage and polyadenylation factor subunit homolog (S. cerevisiae)
76901	19	53	3.18	9.35	1.55594	1.96e-05	7.05e-05	Phf15	PHD finger protein 15
16803	387	1080	64.83	190.52	1.55521	7.01e-13	5.94e-12	Lbp	lipopolysaccharide binding protein
67948	33	92	5.53	16.23	1.55331	1.68e-08	8.97e-08	Fbxo28	F-box protein 28
217124	41	114	6.87	20.11	1.54953	3.51e-10	2.23e-09	Ppp1r9b	protein phosphatase 1, regulatory subunit 9B
207818	81	225	13.57	39.69	1.54835	5.31e-14	5.41e-13	Smagp	small cell adhesion glycoprotein
13998	105	291	17.59	51.33	1.54505	0	0	Fgd6	FYVE, RhoGEF and PH domain containing 6
192950	22	61	3.69	10.76	1.54399	4.95e-06	1.95e-05	Nacad	NAC alpha domain containing
20229	316	874	52.94	154.18	1.54219	3.62e-13	3.17e-12	Sat1	spermidine/spermine N1-acetyl transferase 1
27275	17	47	2.85	8.29	1.54041	6.53e-05	0.000213457	Nufip1	nuclear fragile X mental retardation protein interacting protein 1
320712	17	47	2.85	8.29	1.54041	6.53e-05	0.000213406	Abi3bp	ABI gene family, member 3 (NESH) binding protein
73683	21	58	3.52	10.23	1.53916	9.01e-06	3.44e-05	Atg16l2	autophagy related 16 like 2 (S. cerevisiae)
19663	61	168	10.22	29.64	1.53615	7.88e-14	7.84e-13	Rbpms	RNA binding protein gene with multiple splicing
16792	44	121	7.37	21.35	1.5345	1.39e-10	9.24e-10	Laptm5	lysosomal-associated protein transmembrane 5
104099	86	236	14.41	41.63	1.53055	0	0	Itga9	integrin alpha 9
210808	66	181	11.06	31.93	1.52956	0	0	9030625A04Rik	RIKEN cDNA 9030625A04 gene
20266	19	52	3.18	9.17	1.52789	2.99e-05	0.000104632	Scn1b	sodium channel, voltage-gated, type I, beta
70373	15	41	2.51	7.23	1.52631	0.000219656	0.000646928	1700020O03Rik	RIKEN cDNA 1700020O03 gene
20928	69	188	11.56	33.16	1.5203	0	0	Abcc9	ATP-binding cassette, sub-family C (CFTR/MRP), member 9
gi|157041259|ref|NM_013511.2|	71	193	11.89	34.05	1.51791	0	0	-	-
13666	39	106	6.53	18.7	1.51788	2.62e-09	1.52e-08	Eif2ak3	eukaryotic translation initiation factor 2 alpha kinase 3
234362	69	187	11.56	32.99	1.51289	0	0	Zfp868	zinc finger protein 868
233107	24	65	4.02	11.47	1.5126	3.49e-06	1.41e-05	Kctd15	potassium channel tetramerisation domain containing 15
216869	41	111	6.87	19.58	1.511	1.22e-09	7.4e-09	Arrb2	arrestin, beta 2
212937	17	46	2.85	8.11	1.50874	9.99e-05	0.000313188	Tifab	TRAF-interacting protein with forkhead-associated domain, family member B
20392	17	46	2.85	8.11	1.50874	9.99e-05	0.000313116	Sgce	sarcoglycan, epsilon
224814	20	54	3.35	9.53	1.50832	2.5e-05	8.84e-05	Abcc10	ATP-binding cassette, sub-family C (CFTR/MRP), member 10
12864	1939	5238	324.84	924.02	1.50819	4.59e-12	3.53e-11	Cox6c	cytochrome c oxidase, subunit VIc
16800	23	62	3.85	10.94	1.50668	6.33e-06	2.46e-05	Arhgef2	rho/rac guanine nucleotide exchange factor (GEF) 2
16998	30	81	5.03	14.29	1.50638	2.29e-07	1.08e-06	Ltbp3	latent transforming growth factor beta binding protein 3
66610	26	70	4.36	12.35	1.50211	1.61e-06	6.82e-06	Abi3	ABI gene family, member 3
244895	26	70	4.36	12.35	1.50211	1.61e-06	6.82e-06	C230081A13Rik	RIKEN cDNA C230081A13 gene
16155	32	86	5.36	15.17	1.50092	1.06e-07	5.25e-07	Il10rb	interleukin 10 receptor, beta
269878	19	51	3.18	9	1.5009	4.56e-05	0.000154314	Megf8	multiple EGF-like-domains 8
12562	86	231	14.41	40.75	1.49973	0	0	Cdh5	cadherin 5
105083	95	255	15.92	44.98	1.49844	0	0	Pelo	pelota homolog (Drosophila)
11569	75	201	12.56	35.46	1.49736	0	0	Aebp2	AE binding protein 2
22154	274	734	45.9	129.48	1.49616	1.83e-13	1.69e-12	Tubb5	tubulin, beta 5
67664	31	83	5.19	14.64	1.49611	1.92e-07	9.18e-07	Rnf125	ring finger protein 125
108075	77	206	12.9	36.34	1.49419	0	0	Ltbp4	latent transforming growth factor beta binding protein 4
14910	52	139	8.71	24.52	1.49321	1.55e-11	1.13e-10	Gt(ROSA)26Sor	gene trap ROSA 26, Philippe Soriano
213541	67	179	11.22	31.58	1.49294	0	0	Ythdf2	YTH domain family 2
109978	15	40	2.51	7.06	1.49198	0.000335732	0.000962315	Art4	ADP-ribosyltransferase 4
237412	15	40	2.51	7.06	1.49198	0.000335732	0.000962113	Gm4924	predicted gene 4924
211064	15	40	2.51	7.06	1.49198	0.000335732	0.000961912	Alkbh1	alkB, alkylation repair homolog 1 (E. coli)
234686	27	72	4.52	12.7	1.49043	1.35e-06	5.75e-06	Fhod1	formin homology 2 domain containing 1
100504677	18	48	3.02	8.47	1.48781	8.33e-05	0.000265586	LOC100504677	hypothetical LOC100504677
20657	80	213	13.4	37.57	1.48735	0	0	Sod3	superoxide dismutase 3, extracellular
378462	133	354	22.28	62.45	1.48695	1.15e-13	1.12e-12	Morn2	MORN repeat containing 2
11564	78	207	13.07	36.52	1.48243	0	0	Adsl	adenylosuccinate lyase
20128	26	69	4.36	12.17	1.48093	2.44e-06	1e-05	Trim30a	tripartite motif-containing 30A
227525	37	98	6.2	17.29	1.4796	1.93e-08	1.02e-07	Dclre1c	DNA cross-link repair 1C, PSO2 homolog (S. cerevisiae)
100038432	17	45	2.85	7.94	1.47818	0.000152123	0.000462136	9130219A07Rik	RIKEN cDNA 9130219A07 gene
17970	17	45	2.85	7.94	1.47818	0.000152123	0.000462033	Ncf2	neutrophil cytosolic factor 2
76199	17	45	2.85	7.94	1.47818	0.000152123	0.000461931	Med13l	mediator complex subunit 13-like
767812	39	103	6.53	18.17	1.4764	8.97e-09	4.94e-08	AA474408	expressed sequence AA474408
216011	42	111	7.04	19.58	1.47573	2.33e-09	1.36e-08	Lrrc20	leucine rich repeat containing 20
69131	25	66	4.19	11.64	1.47407	4.41e-06	1.75e-05	Cdk12	cyclin-dependent kinase 12
227522	25	66	4.19	11.64	1.47407	4.41e-06	1.75e-05	Rpp38	ribonuclease P/MRP 38 subunit (human)
103537	58	153	9.72	26.99	1.4734	2.41e-12	1.91e-11	Mbtd1	mbt domain containing 1
77604	22	58	3.69	10.23	1.47111	1.74e-05	6.34e-05	C430048L16Rik	RIKEN cDNA C430048L16 gene
50706	49	129	8.21	22.76	1.47105	1.33e-10	8.82e-10	Postn	periostin, osteoblast specific factor
194655	27	71	4.52	12.52	1.46984	2.03e-06	8.46e-06	Klf11	Kruppel-like factor 11
22134	675	1773	113.08	312.77	1.46776	1.26e-12	1.03e-11	Tgoln1	trans-golgi network protein
269955	24	63	4.02	11.11	1.46659	7.99e-06	3.06e-05	Rccd1	RCC1 domain containing 1
16190	114	299	19.1	52.75	1.4656	8.99e-14	8.85e-13	Il4ra	interleukin 4 receptor, alpha
11808	1611	4221	269.89	744.61	1.46411	5.41e-13	4.67e-12	Apoa4	apolipoprotein A-IV
227800	42	110	7.04	19.4	1.46241	3.49e-09	2.01e-08	Rabgap1	RAB GTPase activating protein 1
64340	214	560	35.85	98.79	1.46239	0	0	Dhx38	DEAH (Asp-Glu-Ala-His) box polypeptide 38
80861	23	60	3.85	10.58	1.45841	1.45e-05	5.34e-05	Dhx58	DEXH (Asp-Glu-X-His) box polypeptide 58
12527	23	60	3.85	10.58	1.45841	1.45e-05	5.34e-05	Cd9	CD9 antigen
68095	138	360	23.12	63.51	1.45784	1.84e-13	1.7e-12	Ociad1	OCIA domain containing 1
224691	18	47	3.02	8.29	1.45682	0.000126193	0.000387748	Zfp472	zinc finger protein 472
22388	237	617	39.7	108.84	1.455	2.62e-13	2.34e-12	Wdr1	WD repeat domain 1
11603	197	512	33	90.32	1.45258	0	0	Agrn	agrin
15936	37	96	6.2	16.94	1.45009	4.33e-08	2.22e-07	Ier2	immediate early response 2
64706	273	708	45.74	124.9	1.44925	2.04e-13	1.86e-12	Scube1	signal peptide, CUB domain, EGF-like 1
224170	17	44	2.85	7.76	1.44509	0.000230348	0.000676092	Dzip3	DAZ interacting protein 3, zinc finger
11777	289	747	48.42	131.78	1.44446	0	0	Ap3s1	adaptor-related protein complex 3, sigma 1 subunit
60507	24	62	4.02	10.94	1.44435	1.2e-05	4.49e-05	Qtrt1	queuine tRNA-ribosyltransferase 1
50768	36	93	6.03	16.41	1.44435	7.78e-08	3.89e-07	Dlc1	deleted in liver cancer 1
70387	24	62	4.02	10.94	1.44435	1.2e-05	4.49e-05	Ttc9c	tetratricopeptide repeat domain 9C
13421	315	814	52.77	143.6	1.44427	4.71e-13	4.07e-12	Dnase1l3	deoxyribonuclease 1-like 3
24083	50	129	8.38	22.76	1.44148	2.48e-10	1.6e-09	Gm16515	predicted gene, Gm16515
104445	84	216	14.07	38.1	1.43717	0	0	Cdc42ep1	CDC42 effector protein (Rho GTPase binding) 1
18542	21	54	3.52	9.53	1.4369	4.76e-05	0.000159733	Pcolce	procollagen C-endopeptidase enhancer protein
22682	407	1046	68.18	184.52	1.43636	0	0	Zfand5	zinc finger, AN1-type domain 5
100040462	178	457	29.82	80.62	1.43486	9.02e-14	8.87e-13	Mndal	myeloid nuclear differentiation antigen like
66071	177	454	29.65	80.09	1.43359	0	0	Ethe1	ethylmalonic encephalopathy 1
70686	32	82	5.36	14.47	1.43276	5.42e-07	2.45e-06	Dusp16	dual specificity phosphatase 16
243905	41	105	6.87	18.52	1.4307	1.4e-08	7.52e-08	Zfp568	zinc finger protein 568
14118	25	64	4.19	11.29	1.43002	9.97e-06	3.78e-05	Fbn1	fibrillin 1
117167	258	660	43.22	116.43	1.42969	2.49e-13	2.24e-12	Steap4	STEAP family member 4
27416	27	69	4.52	12.17	1.42893	4.58e-06	1.81e-05	Abcc5	ATP-binding cassette, sub-family C (CFTR/MRP), member 5
216161	20	51	3.35	9	1.42576	8.64e-05	0.000273879	Sbno2	strawberry notch homolog 2 (Drosophila)
14011	38	97	6.37	17.11	1.42547	5.39e-08	2.74e-07	Etv6	ets variant gene 6 (TEL oncogene)
54366	29	74	4.86	13.05	1.42502	2.11e-06	8.73e-06	Ctnnal1	catenin (cadherin associated protein), alpha-like 1
11491	64	163	10.72	28.75	1.42326	1.69e-12	1.36e-11	Adam17	a disintegrin and metallopeptidase domain 17
56429	46	117	7.71	20.64	1.42064	2.52e-09	1.47e-08	Dpt	dermatopontin
21912	206	523	34.51	92.26	1.41869	2.6e-13	2.33e-12	Tspan7	tetraspanin 7
21803	19	48	3.18	8.47	1.41334	0.000156999	0.000475788	Tgfb1	transforming growth factor, beta 1
72344	36	91	6.03	16.05	1.41234	1.73e-07	8.31e-07	Usp36	ubiquitin specific peptidase 36
12306	70	177	11.73	31.22	1.41227	2.01e-13	1.83e-12	Anxa2	annexin A2
224792	112	283	18.76	49.92	1.41196	0	0	Gpr116	G protein-coupled receptor 116
51800	38	96	6.37	16.94	1.41107	8.01e-08	4e-07	Bok	BCL2-related ovarian killer protein
66676	819	2067	137.21	364.63	1.41005	1.57e-13	1.48e-12	Tmed7	transmembrane emp24 protein transport domain containing 7
217203	42	106	7.04	18.7	1.40939	1.73e-08	9.21e-08	Tmem106a	transmembrane protein 106A
70827	90	227	15.08	40.04	1.40881	0	0	Trak2	trafficking protein, kinesin binding 2
53620	27	68	4.52	12	1.40864	6.84e-06	2.64e-05	Vamp5	vesicle-associated membrane protein 5
17858	29	73	4.86	12.88	1.4061	3.15e-06	1.28e-05	Mx2	myxovirus (influenza virus) resistance 2
100689	35	88	5.86	15.52	1.40516	3.1e-07	1.45e-06	Spon2	spondin 2, extracellular matrix protein
224671	207	520	34.68	91.73	1.40329	1.31e-13	1.25e-12	Btbd9	BTB (POZ) domain containing 9
12831	24	60	4.02	10.58	1.39607	2.69e-05	9.45e-05	Col5a1	collagen, type V, alpha 1
26408	26	65	4.36	11.47	1.39547	1.23e-05	4.57e-05	Map3k5	mitogen-activated protein kinase kinase kinase 5
217011	26	65	4.36	11.47	1.39547	1.23e-05	4.57e-05	Nle1	notchless homolog 1 (Drosophila)
17428	42	105	7.04	18.52	1.39544	2.56e-08	1.34e-07	Mnt	max binding protein
17394	30	75	5.03	13.23	1.39518	2.6e-06	1.07e-05	Mmp8	matrix metallopeptidase 8
11305	76	189	12.73	33.34	1.38902	7.51e-14	7.49e-13	Abca2	ATP-binding cassette, sub-family A (ABC1), member 2
11841	76	189	12.73	33.34	1.38902	7.51e-14	7.48e-13	Arf2	ADP-ribosylation factor 2
gi|218749872|ref|NM_009067.4|	117	291	19.6	51.33	1.38895	1.38e-13	1.32e-12	-	-
19647	93	231	15.58	40.75	1.3871	2.86e-14	3.05e-13	Rbbp6	retinoblastoma binding protein 6
13010	1790	4446	299.88	784.31	1.38704	5e-12	3.82e-11	Cst3	cystatin C
100505029	23	57	3.85	10.06	1.3857	4.85e-05	0.000162506	LOC100505029	hypothetical LOC100505029
78825	256	635	42.89	112.02	1.38504	0	0	Pppde1	PPPDE peptidase domain containing 1
70123	19	47	3.18	8.29	1.38235	0.000234656	0.00068697	2210013O21Rik	RIKEN cDNA 2210013O21 gene
11770	55	136	9.21	23.99	1.38116	3.2e-10	2.04e-09	Fabp4	fatty acid binding protein 4, adipocyte
100504686	149	368	24.96	64.92	1.37905	2.48e-13	2.22e-12	LOC100504686	hypothetical LOC100504686
228715	153	377	25.63	66.51	1.37574	0	0	Gm561	predicted gene 561
64294	160	394	26.8	69.5	1.37478	5.82e-14	5.9e-13	Itm2c	integral membrane protein 2C
101994	35	86	5.86	15.17	1.37225	6.78e-07	3.02e-06	Zfp828	zinc finger protein 828
19248	108	265	18.09	46.75	1.36977	0	0	Ptpn12	protein tyrosine phosphatase, non-receptor type 12
230779	111	272	18.6	47.98	1.36713	0	0	Serinc2	serine incorporator 2
67045	58	142	9.72	25.05	1.36578	1.82e-10	1.19e-09	Riok2	RIO kinase 2 (yeast)
56190	27	66	4.52	11.64	1.3647	1.51e-05	5.54e-05	Rbm38	RNA binding motif protein 38
18797	34	83	5.7	14.64	1.36088	1.21e-06	5.21e-06	Plcb3	phospholipase C, beta 3
237222	25	61	4.19	10.76	1.36066	3.29e-05	0.000113619	Ofd1	oral-facial-digital syndrome 1 gene homolog (human)
26405	62	151	10.39	26.64	1.3584	5.83e-11	4.04e-10	Map3k2	mitogen-activated protein kinase kinase kinase 2
66143	37	90	6.2	15.88	1.35687	4.62e-07	2.1e-06	Eef1e1	eukaryotic translation elongation factor 1 epsilon 1
110616	28	68	4.69	12	1.35537	1.24e-05	4.6e-05	Atxn3	ataxin 3
17089	113	274	18.93	48.34	1.35254	2.33e-13	2.1e-12	Lyar	Ly1 antibody reactive clone
208449	48	116	8.04	20.46	1.34754	1.21e-08	6.57e-08	Sgms1	sphingomyelin synthase 1
76055	351	848	58.8	149.59	1.34713	0	0	Mgea5	meningioma expressed antigen 5 (hyaluronidase)
56361	41	99	6.87	17.46	1.34567	1.46e-07	7.07e-07	Pus1	pseudouridine synthase 1
217684	124	299	20.77	52.75	1.34467	1.23e-13	1.18e-12	4933426M11Rik	RIKEN cDNA 4933426M11 gene
76800	34	82	5.7	14.47	1.34403	1.78e-06	7.48e-06	Usp42	ubiquitin specific peptidase 42
100503888	22	53	3.69	9.35	1.34135	0.0001297	0.0003979	LOC100503888	hypothetical protein LOC100503888
13476	32	77	5.36	13.58	1.34118	3.86e-06	1.55e-05	Reep5	receptor accessory protein 5
12111	91	219	15.25	38.63	1.34091	0	0	Bgn	biglycan
268741	84	202	14.07	35.63	1.34047	4.11e-14	4.28e-13	Tox4	TOX high mobility group box family member 4
20841	35	84	5.86	14.82	1.33857	1.47e-06	6.25e-06	Zfp143	zinc finger protein 143
gi|50355991|ref|NM_019985.2|	135	324	22.62	57.16	1.33741	2.13e-13	1.94e-12	-	-
106205	158	379	26.47	66.86	1.33679	0	0	Zc3h7a	zinc finger CCCH type containing 7 A
56489	187	448	31.33	79.03	1.33486	3.2e-13	2.82e-12	Ikbke	inhibitor of kappaB kinase epsilon
78834	66	158	11.06	27.87	1.33336	3.97e-11	2.79e-10	Zfp623	zinc finger protein 623
12834	38	91	6.37	16.05	1.33321	5.59e-07	2.52e-06	Col6a2	collagen, type VI, alpha 2
653030	64	153	10.72	26.99	1.33212	8.52e-11	5.82e-10	F830206d12rik	RIKEN cDNA F830206D12 gene
16410	118	282	19.77	49.75	1.33138	0	0	Itgav	integrin alpha V
69053	72	172	12.06	30.34	1.33099	5.92e-12	4.49e-11	1810013L24Rik	RIKEN cDNA 1810013L24 gene
98732	62	148	10.39	26.11	1.32941	1.82e-10	1.19e-09	Rab3gap2	RAB3 GTPase activating protein subunit 2
27993	156	371	26.13	65.45	1.32469	1.37e-13	1.32e-12	Imp4	IMP4, U3 small nucleolar ribonucleoprotein, homolog (yeast)
108927	29	69	4.86	12.17	1.3243	1.5e-05	5.51e-05	Lhfp	lipoma HMGIC fusion partner
13875	24	57	4.02	10.06	1.32336	8.71e-05	0.00027591	Erf	Ets2 repressor factor
237775	32	76	5.36	13.41	1.323	5.67e-06	2.21e-05	Zfp867	zinc finger protein 867
14560	48	114	8.04	20.11	1.32265	2.58e-08	1.35e-07	Gdf10	growth differentiation factor 10
67065	75	178	12.56	31.4	1.32193	3.24e-12	2.54e-11	Polr3d	polymerase (RNA) III (DNA directed) polypeptide D
21687	27	64	4.52	11.29	1.32065	3.27e-05	0.000112876	Tek	endothelial-specific receptor tyrosine kinase
19038	33	78	5.53	13.76	1.31513	4.65e-06	1.84e-05	Ppic	peptidylprolyl isomerase C
277360	36	85	6.03	14.99	1.31377	1.77e-06	7.42e-06	Prex1	phosphatidylinositol-3,4,5-trisphosphate-dependent Rac exchange factor 1
13429	28	66	4.69	11.64	1.31143	2.68e-05	9.41e-05	Dnm1	dynamin 1
20970	87	205	14.58	36.16	1.3104	0	0	Sdc3	syndecan 3
15235	509	1198	85.27	211.34	1.30946	0	0	Mst1	macrophage stimulating 1 (hepatocyte growth factor-like)
53378	280	659	46.91	116.25	1.30926	0	0	Sdcbp	syndecan binding protein
12842	128	301	21.44	53.1	1.30841	2.71e-14	2.89e-13	Col1a1	collagen, type I, alpha 1
227210	37	87	6.2	15.35	1.3079	1.45e-06	6.18e-06	Ccnyl1	cyclin Y-like 1
20194	34	80	5.7	14.11	1.30768	3.82e-06	1.53e-05	S100a10	S100 calcium binding protein A10 (calpactin)
16195	104	244	17.42	43.04	1.30493	0	0	Il6st	interleukin 6 signal transducer
22344	93	218	15.58	38.46	1.30366	5.28e-14	5.39e-13	Vezf1	vascular endothelial zinc finger 1
18636	170	398	28.48	70.21	1.30173	3.48e-13	3.06e-12	Cfp	complement factor properdin
16691	263	615	44.06	108.49	1.30002	1.43e-13	1.36e-12	Krt8	keratin 8
100039864	157	366	26.3	64.57	1.2958	0	0	Snhg12	small nucleolar RNA host gene 12
20249	1033	2407	173.06	424.61	1.29487	0	0	Scd1	stearoyl-Coenzyme A desaturase 1
51886	77	179	12.9	31.58	1.29164	6.96e-12	5.25e-11	Fubp1	far upstream element (FUSE) binding protein 1
gi|118130235|ref|NM_011103.2|	25	58	4.19	10.23	1.28778	0.000104359	0.00032637	-	-
15463	51	118	8.54	20.82	1.28566	3.04e-08	1.58e-07	Agfg1	ArfGAP with FG repeats 1
100504581	108	250	18.09	44.1	1.28559	0	0	LOC100504581	hypothetical LOC100504581
75540	75	173	12.56	30.52	1.28092	2.13e-11	1.54e-10	Fpgt	fucose-1-phosphate guanylyltransferase
71703	23	53	3.85	9.35	1.28011	0.000228564	0.000671575	Armcx3	armadillo repeat containing, X-linked 3
14463	23	53	3.85	9.35	1.28011	0.000228564	0.000671431	Gata4	GATA binding protein 4
72454	23	53	3.85	9.35	1.28011	0.000228564	0.000671287	Ccdc71	coiled-coil domain containing 71
75909	513	1183	85.94	208.69	1.27996	4.17e-14	4.34e-13	Vmp1	vacuole membrane protein 1
13107	1839	4226	308.09	745.5	1.27486	1.45e-12	1.18e-11	Cyp2f2	cytochrome P450, family 2, subfamily f, polypeptide 2
12165	65	149	10.89	26.28	1.27096	6.5e-10	4.03e-09	Gdf2	growth differentiation factor 2
17118	87	199	14.58	35.11	1.26789	8.63e-13	7.22e-12	Marcks	myristoylated alanine rich protein kinase C substrate
381406	67	153	11.22	26.99	1.26635	4.39e-10	2.77e-09	2810408M09Rik	RIKEN cDNA 2810408M09 gene
54405	2154	4916	360.86	867.22	1.26496	0	0	Ndufa1	NADH dehydrogenase (ubiquinone) 1 alpha subcomplex, 1
67920	100	228	16.75	40.22	1.26375	4.22e-14	4.39e-13	Mak16	MAK16 homolog (S. cerevisiae)
231807	25	57	4.19	10.06	1.26361	0.00015199	0.000461836	BC037034	cDNA sequence BC037034
268706	274	624	45.9	110.08	1.26199	1.83e-13	1.69e-12	Slc38a9	solute carrier family 38, member 9
76933	65	148	10.89	26.11	1.2616	9.35e-10	5.71e-09	Ifi27l2a	interferon, alpha-inducible protein 27 like 2A
85031	216	491	36.19	86.62	1.25911	2.7e-13	2.41e-12	Pla1a	phospholipase A1 member A
72289	234	531	39.2	93.67	1.25673	4.16e-13	3.62e-12	Malat1	metastasis associated lung adenocarcinoma transcript 1 (non-coding RNA)
68193	93	211	15.58	37.22	1.25638	3.39e-13	2.99e-12	Rpl24	ribosomal protein L24
54396	282	638	47.24	112.55	1.25249	7e-13	5.94e-12	Irgm2	immunity-related GTPase family M member 2
12496	34	77	5.7	13.58	1.25245	1.17e-05	4.38e-05	Entpd2	ectonucleoside triphosphate diphosphohydrolase 2
320165	200	452	33.51	79.74	1.25071	0	0	Tacc1	transforming, acidic coiled-coil containing protein 1
20482	62	140	10.39	24.7	1.24932	3.48e-09	2e-08	Skil	SKI-like
22030	39	88	6.53	15.52	1.24897	2.97e-06	1.21e-05	Traf2	TNF receptor-associated factor 2
21817	1090	2458	182.61	433.61	1.24763	3.17e-12	2.49e-11	Tgm2	transglutaminase 2, C polypeptide
70719	40	90	6.7	15.88	1.24498	2.43e-06	9.98e-06	Hmha1	histocompatibility (minor) HA-1
67885	256	575	42.89	101.43	1.24177	0	0	1500011K16Rik	RIKEN cDNA 1500011K16 gene
14678	550	1235	92.14	217.86	1.2415	3.7e-13	3.24e-12	Gnai2	guanine nucleotide binding protein (G protein), alpha inhibiting 2
103784	5874	13189	984.07	2326.63	1.24141	1.3e-11	9.54e-11	Wdr92	WD repeat domain 92
18769	78	175	13.07	30.87	1.23995	5.04e-11	3.52e-10	Pkig	protein kinase inhibitor, gamma
230648	39	87	6.53	15.35	1.23308	4.27e-06	1.7e-05	4732418C07Rik	RIKEN cDNA 4732418C07 gene
13179	152	339	25.46	59.8	1.23191	8.84e-14	8.72e-13	Dcn	decorin
71778	48	107	8.04	18.88	1.23159	3.4e-07	1.58e-06	Klhl5	kelch-like 5 (Drosophila)
56045	83	185	13.91	32.64	1.23052	1.9e-11	1.38e-10	Samhd1	SAM domain and HD domain, 1
50917	26	58	4.36	10.23	1.23041	0.000179316	0.000536186	Galns	galactosamine (N-acetyl)-6-sulfate sulfatase
195040	72	160	12.06	28.23	1.227	4.81e-10	3.01e-09	Tmem199	transmembrane protein 199
240396	55	122	9.21	21.52	1.22441	5.86e-08	2.97e-07	Mex3c	mex3 homolog C (C. elegans)
231103	105	233	17.59	41.1	1.22438	0	0	Gckr	glucokinase regulatory protein
19732	41	91	6.87	16.05	1.22419	2.85e-06	1.16e-05	Rgl2	ral guanine nucleotide dissociation stimulator-like 2
16468	32	71	5.36	12.52	1.22393	3.64e-05	0.000124884	Jarid2	jumonji, AT rich interactive domain 2
gi|114158676|ref|NM_028190.2|	28	62	4.69	10.94	1.22195	0.000118805	0.000369523	-	-
22375	47	104	7.87	18.35	1.22134	5.95e-07	2.67e-06	Wars	tryptophanyl-tRNA synthetase
225432	42	93	7.04	16.41	1.22093	2.33e-06	9.59e-06	Rbm27	RNA binding motif protein 27
327978	48	106	8.04	18.7	1.21777	4.86e-07	2.21e-06	Slfn5	schlafen 5
11739	39	86	6.53	15.17	1.21607	6.11e-06	2.38e-05	Slc25a4	solute carrier family 25 (mitochondrial carrier, adenine nucleotide translocator), member 4
69742	136	300	22.78	52.92	1.21605	1.94e-13	1.78e-12	Tm2d2	TM2 domain containing 2
233065	84	185	14.07	32.64	1.21402	3.13e-11	2.24e-10	Alkbh6	alkB, alkylation repair homolog 6 (E. coli)
gi|133892677|ref|NM_053109.2|	366	806	61.32	142.18	1.21329	0	0	-	-
72033	125	275	20.94	48.51	1.21202	0	0	Tsc22d2	TSC22 domain family, member 2
100502628	30	66	5.03	11.64	1.21046	7.87e-05	0.000253785	LOC100502628	hypothetical LOC100502628
19264	30	66	5.03	11.64	1.21046	7.87e-05	0.000253726	Ptprc	protein tyrosine phosphatase, receptor type, C
73824	148	325	24.79	57.33	1.20953	0	0	Snhg6	small nucleolar RNA host gene (non-protein coding) 6
103724	31	68	5.19	12	1.20923	6.41e-05	0.000209749	Tbc1d10a	TBC1 domain family, member 10a
114584	36	79	6.03	13.94	1.209	1.61e-05	5.9e-05	Clic1	chloride intracellular channel 1
75605	36	79	6.03	13.94	1.209	1.61e-05	5.9e-05	Kdm5b	lysine (K)-specific demethylase 5B
11966	87	191	14.58	33.69	1.20833	1.72e-11	1.25e-10	Atp6v1b2	ATPase, H+ transporting, lysosomal V1 subunit B2
18214	37	81	6.2	14.29	1.20467	1.31e-05	4.86e-05	Ddr2	discoidin domain receptor family, member 2
210973	122	267	20.44	47.1	1.20433	4.6e-14	4.74e-13	Kbtbd2	kelch repeat and BTB (POZ) domain containing 2
108014	114	249	19.1	43.93	1.20163	1.1e-13	1.07e-12	Srsf9	serine/arginine-rich splicing factor 9
319195	28	61	4.69	10.76	1.19802	0.000170574	0.000514199	Rpl17	ribosomal protein L17
24074	45	98	7.54	17.29	1.1973	1.81e-06	7.6e-06	Taf7	TAF7 RNA polymerase II, TATA box binding protein (TBP)-associated factor
100503677	34	74	5.7	13.05	1.19502	3.46e-05	0.000119216	LOC100503677	hypothetical LOC100503677
21938	140	304	23.45	53.63	1.19345	1.44e-14	1.57e-13	Tnfrsf1b	tumor necrosis factor receptor superfamily, member 1b
72999	305	661	51.1	116.61	1.1903	6.3e-13	5.38e-12	Insig2	insulin induced gene 2
104458	340	736	56.96	129.84	1.18871	1.03e-13	1e-12	Rars	arginyl-tRNA synthetase
223770	103	223	17.26	39.34	1.18856	7.05e-13	5.97e-12	Brd1	bromodomain containing 1
230379	43	93	7.2	16.41	1.18851	3.87e-06	1.55e-05	Acer2	alkaline ceramidase 2
78781	31	67	5.19	11.82	1.18742	9.17e-05	0.00028832	Zc3hav1	zinc finger CCCH type, antiviral 1
21771	140	302	23.45	53.27	1.18374	1.44e-14	1.58e-13	Cirh1a	cirrhosis, autosomal recessive 1A (human)
57743	32	69	5.36	12.17	1.18302	7.46e-05	0.000241662	Sec61a2	Sec61, alpha subunit 2 (S. cerevisiae)
52398	32	69	5.36	12.17	1.18302	7.46e-05	0.000241605	2014-09-11	septin 11
235626	112	241	18.76	42.51	1.18014	6.17e-14	6.24e-13	Setd2	SET domain containing 2
27224	158	340	26.47	59.98	1.18012	0	0	Tceb3	transcription elongation factor B (SIII), polypeptide 3
21788	47	101	7.87	17.82	1.17906	1.71e-06	7.21e-06	Tfpi	tissue factor pathway inhibitor
319622	33	71	5.53	12.52	1.17888	6.07e-05	0.000199086	Itpripl2	inositol 1,4,5-triphosphate receptor interacting protein-like 2
239122	27	58	4.52	10.23	1.17841	0.000300348	0.000867609	Setdb2	SET domain, bifurcated 2
192160	68	146	11.39	25.76	1.17736	8.73e-09	4.82e-08	Casc3	cancer susceptibility candidate 3
73233	76	163	12.73	28.75	1.17533	1.24e-09	7.51e-09	Zfp942	zinc finger protein 942
52840	35	75	5.86	13.23	1.17484	4.02e-05	0.00013727	Dbndd2	dysbindin (dystrobrevin binding protein 1) domain containing 2
76789	119	255	19.94	44.98	1.17362	0	0	Mzt1	mitotic spindle organizing protein 1
170625	67	143	11.22	25.23	1.16907	1.51e-08	8.09e-08	Snx18	sorting nexin 18
52575	92	196	15.41	34.58	1.16607	3.6e-11	2.55e-10	Rg9mtd1	RNA (guanine-9-) methyltransferase domain containing 1
76080	47	100	7.87	17.64	1.16442	2.43e-06	9.98e-06	Ttpal	tocopherol (alpha) transfer protein-like
12013	80	170	13.4	29.99	1.16225	7.86e-10	4.84e-09	Bach1	BTB and CNC homology 1
214133	49	104	8.21	18.35	1.16033	1.61e-06	6.83e-06	Tet2	tet oncogene family member 2
56699	98	208	16.42	36.69	1.15993	1.08e-11	8.06e-11	Cdc42ep4	CDC42 effector protein (Rho GTPase binding) 4
22234	157	332	26.3	58.57	1.1551	0	0	Ugcg	UDP-glucose ceramide glucosyltransferase
16443	35	74	5.86	13.05	1.15508	5.7e-05	0.000187686	Itsn1	intersectin 1 (SH3 domain protein 1A)
66494	773	1632	129.5	287.9	1.15262	9.87e-13	8.18e-12	Prelid1	PRELI domain containing 1
68949	114	240	19.1	42.34	1.14845	5.35e-13	4.62e-12	1500012F01Rik	RIKEN cDNA 1500012F01 gene
70930	39	82	6.53	14.47	1.14791	2.49e-05	8.81e-05	Nol8	nucleolar protein 8
69221	135	284	22.62	50.1	1.14721	2.16e-13	1.96e-12	2410006H16Rik	RIKEN cDNA 2410006H16 gene
14269	51	107	8.54	18.88	1.14455	1.51e-06	6.43e-06	Fnbp1	formin binding protein 1
78889	91	191	15.25	33.69	1.14351	1.21e-10	8.12e-10	Wsb1	WD repeat and SOCS box-containing 1
70439	115	241	19.27	42.51	1.14145	4.83e-13	4.18e-12	Taf15	TAF15 RNA polymerase II, TATA box binding protein (TBP)-associated factor
22070	11763	24633	1970.66	4345.44	1.14082	0	0	Tpt1	tumor protein, translationally-controlled 1
110532	54	113	9.05	19.93	1.13895	8.21e-07	3.62e-06	Adarb1	adenosine deaminase, RNA-specific, B1
67138	44	92	7.37	16.23	1.13893	8.91e-06	3.4e-05	Herc6	hect domain and RLD 6
20393	187	391	31.33	68.98	1.13863	3.2e-13	2.82e-12	Sgk1	serum/glucocorticoid regulated kinase 1
105504	201	420	33.67	74.09	1.13782	0	0	Exoc5	exocyst complex component 5
11833	204	426	34.18	75.15	1.13662	1.75e-13	1.64e-12	Aqp8	aquaporin 8
18643	505	1054	84.6	185.93	1.13603	0	0	Pfn1	profilin 1
11812	5999	12519	1005.02	2208.44	1.1358	2.34e-11	1.69e-10	Apoc1	apolipoprotein C-I
105450	47	98	7.87	17.29	1.1355	4.82e-06	1.9e-05	Mmrn2	multimerin 2
29876	183	381	30.66	67.21	1.13232	2.87e-13	2.55e-12	Clic4	chloride intracellular channel 4 (mitochondrial)
76479	37	77	6.2	13.58	1.13114	5.32e-05	0.000175796	Smndc1	survival motor neuron domain containing 1
74123	50	104	8.38	18.35	1.13076	2.61e-06	1.07e-05	Foxp4	forkhead box P4
13014	142	295	23.79	52.04	1.12927	2.76e-13	2.46e-12	Cstb	cystatin B
15953	96	199	16.08	35.11	1.12661	8.66e-11	5.9e-10	Ifi47	interferon gamma inducible protein 47
78330	781	1618	130.84	285.43	1.12533	2.72e-13	2.43e-12	Ndufv3	NADH dehydrogenase (ubiquinone) flavoprotein 3
13548	60	124	10.05	21.87	1.12176	3.39e-07	1.58e-06	Dyrk1a	dual-specificity tyrosine-(Y)-phosphorylation regulated kinase 1a
15216	106	219	17.76	38.63	1.12109	1.16e-11	8.57e-11	Hfe	hemochromatosis
80880	32	66	5.36	11.64	1.11879	0.000211978	0.000625525	Kank3	KN motif and ankyrin repeat domains 3
68420	34	70	5.7	12.35	1.11548	0.000139558	0.000425571	Ankrd13a	ankyrin repeat domain 13a
74142	897	1844	150.27	325.29	1.11417	0	0	Lonp1	lon peptidase 1, mitochondrial
83768	90	185	15.08	32.64	1.114	5.62e-10	3.5e-09	Dpp7	dipeptidylpeptidase 7
58800	36	74	6.03	13.05	1.11382	9.2e-05	0.000289194	Trpm7	transient receptor potential cation channel, subfamily M, member 7
641240	57	117	9.55	20.64	1.11187	8.72e-07	3.84e-06	LOC641240	hypothetical LOC641240
269800	59	121	9.88	21.35	1.11165	5.8e-07	2.61e-06	Zfp384	zinc finger protein 384
109331	140	287	23.45	50.63	1.1104	2.69e-14	2.87e-13	Rnf20	ring finger protein 20
50918	99	203	16.59	35.81	1.11005	9.19e-11	6.24e-10	Myadm	myeloid-associated differentiation marker
17022	82	168	13.74	29.64	1.10916	3.92e-09	2.24e-08	Lum	lumican
216233	139	284	23.29	50.1	1.1051	2.03e-13	1.85e-12	Socs2	suppressor of cytokine signaling 2
13040	317	647	53.11	114.14	1.10375	2.3e-13	2.08e-12	Ctss	cathepsin S
230514	127	259	21.28	45.69	1.10238	3.57e-13	3.13e-12	Leprot	leptin receptor overlapping transcript
68192	133	271	22.28	47.81	1.10156	2.16e-13	1.96e-12	Leprotl1	leptin receptor overlapping transcript-like 1
66867	59	120	9.88	21.17	1.09944	8.08e-07	3.57e-06	Hmg20a	high mobility group 20A
26364	88	179	14.74	31.58	1.09927	1.62e-09	9.64e-09	Cd97	CD97 antigen
20612	60	122	10.05	21.52	1.09848	6.58e-07	2.94e-06	Siglec1	sialic acid binding Ig-like lectin 1, sialoadhesin
12648	90	183	15.08	32.28	1.098	1.08e-09	6.58e-09	Chd1	chromodomain helicase DNA binding protein 1
19243	398	809	66.68	142.71	1.09776	6.08e-13	5.2e-12	Ptp4a1	protein tyrosine phosphatase 4a1
gi|11967964|ref|NM_022434.1|	1175	2387	196.85	421.08	1.097	4.87e-12	3.74e-11	-	-
30932	64	130	10.72	22.93	1.09693	2.91e-07	1.36e-06	Zfp330	zinc finger protein 330
15212	107	217	17.93	38.28	1.09422	3.53e-11	2.5e-10	Hexb	hexosaminidase B
18174	84	170	14.07	29.99	1.09186	5.04e-09	2.85e-08	Slc11a2	solute carrier family 11 (proton-coupled divalent metal ion transporters), member 2
18521	1232	2493	206.4	439.78	1.09134	3.57e-12	2.79e-11	Pcbp2	poly(rC) binding protein 2
52430	1751	3542	293.35	624.83	1.09084	4.4e-12	3.38e-11	Echdc2	enoyl Coenzyme A hydratase domain containing 2
16649	87	176	14.58	31.05	1.0906	2.75e-09	1.6e-08	Kpna4	karyopherin (importin) alpha 4
245532	547	1106	91.64	195.11	1.09024	0	0	Awat2	acyl-CoA wax alcohol acyltransferase 2
239217	65	131	10.89	23.11	1.08551	3.3e-07	1.53e-06	Kctd12	potassium channel tetramerisation domain containing 12
12696	77	155	12.9	27.34	1.08364	2.88e-08	1.5e-07	Cirbp	cold inducible RNA binding protein
170776	81	163	13.57	28.75	1.08314	1.28e-08	6.93e-08	Cd209c	CD209c antigen
56440	89	179	14.91	31.58	1.08273	2.54e-09	1.48e-08	Snx1	sorting nexin 1
13602	35	70	5.86	12.35	1.07554	0.000221644	0.000651942	Sparcl1	SPARC-like 1
320351	88	176	14.74	31.05	1.07486	4.29e-09	2.44e-08	D230037D09Rik	RIKEN cDNA D230037D09 gene
70238	105	210	17.59	37.05	1.07472	1.39e-10	9.22e-10	Rnf168	ring finger protein 168
66591	53	106	8.88	18.7	1.07441	5.32e-06	2.09e-05	Mad2l1bp	MAD2L1 binding protein
234388	54	108	9.05	19.05	1.0738	4.33e-06	1.72e-05	Ccdc124	coiled-coil domain containing 124
21982	81	161	13.57	28.4	1.06547	2.44e-08	1.28e-07	Tmem165	transmembrane protein 165
228061	83	165	13.91	29.11	1.06539	1.62e-08	8.68e-08	Agps	alkylglycerone phosphate synthase
101214	320	636	53.61	112.19	1.06537	0	0	Tra2a	transformer 2 alpha homolog (Drosophila)
78394	59	117	9.88	20.64	1.06286	2.15e-06	8.88e-06	Ddx52	DEAD (Asp-Glu-Ala-Asp) box polypeptide 52
170757	55	109	9.21	19.23	1.06209	4.88e-06	1.92e-05	Eltd1	EGF, latrophilin seven transmembrane domain containing 1
21969	172	341	28.82	60.15	1.06149	8.82e-14	8.7e-13	Top1	topoisomerase (DNA) I
215449	168	332	28.15	58.57	1.05703	1.37e-13	1.31e-12	Rap1b	RAS related protein 1b
64138	1553	3068	260.17	541.22	1.05676	4.25e-12	3.28e-11	Ctsz	cathepsin Z
66290	282	557	47.24	98.26	1.0566	7e-13	5.93e-12	Atp6v1g1	ATPase, H+ transporting, lysosomal V1 subunit G1
56491	369	727	61.82	128.25	1.05281	0	0	Vapb	vesicle-associated membrane protein, associated protein B and C
12330	2320	4561	388.67	804.59	1.04971	0	0	Canx	calnexin
106389	199	391	33.34	68.98	1.04892	2.84e-14	3.03e-13	Eaf2	ELL associated factor 2
72611	52	102	8.71	17.99	1.04645	1.25e-05	4.62e-05	Zfp655	zinc finger protein 655
54446	73	143	12.23	25.23	1.04472	2.34e-07	1.1e-06	Nfat5	nuclear factor of activated T-cells 5
218442	220	431	36.86	76.03	1.04451	3.48e-13	3.06e-12	Serinc5	serine incorporator 5
56277	47	92	7.87	16.23	1.04423	3.5e-05	0.000120298	Tmem45a	transmembrane protein 45a
13207	4180	8182	700.28	1443.36	1.04343	1.08e-11	8.03e-11	Ddx5	DEAD (Asp-Glu-Ala-Asp) box polypeptide 5
217370	103	201	17.26	35.46	1.03876	1.01e-09	6.16e-09	BC017643	cDNA sequence BC017643
227154	163	318	27.31	56.1	1.03857	2.22e-13	2.01e-12	Stradb	STE20-related kinase adaptor beta
66965	39	76	6.53	13.41	1.03815	0.000184434	0.000551009	Ctu2	cytosolic thiouridylase subunit 2 homolog (S. pombe)
11883	168	327	28.15	57.69	1.03519	1.43e-13	1.36e-12	Arsa	arylsulfatase A
16588	37	72	6.2	12.7	1.03449	0.00028024	0.000812779	Kin	antigenic determinant of rec-A protein
13196	36	70	6.03	12.35	1.03428	0.00034561	0.000982815	Asap1	ArfGAP with SH|| domain, ankyrin repeat and PH domain1
27413	987	1918	165.35	338.35	1.03299	1.05e-12	8.64e-12	Abcb11	ATP-binding cassette, sub-family B (MDR/TAP), member 11
109552	84	163	14.07	28.75	1.03094	4.7e-08	2.4e-07	Sri	sorcin
12827	181	351	30.32	61.92	1.03014	1.17e-13	1.13e-12	Col4a2	collagen, type IV, alpha 2
102162	81	157	13.57	27.7	1.02947	8.62e-08	4.29e-07	Taf5l	TAF5-like RNA polymerase II, p300/CBP-associated factor (PCAF)-associated factor
73545	48	93	8.04	16.41	1.02931	3.91e-05	0.000133977	1700094D03Rik	RIKEN cDNA 1700094D03 gene
231510	76	147	12.73	25.93	1.02639	2.38e-07	1.12e-06	Agpat9	1-acylglycerol-3-phosphate O-acyltransferase 9
20773	60	116	10.05	20.46	1.02561	4.54e-06	1.8e-05	Sptlc2	serine palmitoyltransferase, long chain base subunit 2
27387	43	83	7.2	14.64	1.02385	0.000110338	0.000343732	Sh2d3c	SH2 domain containing 3C
68364	121	233	20.27	41.1	1.01979	9.36e-11	6.35e-10	0610030E20Rik	RIKEN cDNA 0610030E20 gene
66169	536	1032	89.8	182.05	1.01955	0	0	Tomm7	translocase of outer mitochondrial membrane 7 homolog (yeast)
53598	144	277	24.12	48.86	1.01842	1.81e-12	1.46e-11	Dctn3	dynactin 3
140559	89	171	14.91	30.17	1.01683	3.18e-08	1.64e-07	Igsf8	immunoglobulin superfamily, member 8
27981	238	457	39.87	80.62	1.01583	6.3e-13	5.38e-12	D4Wsu53e	DNA segment, Chr 4, Wayne State University 53, expressed
19053	136	261	22.78	46.04	1.01512	8.74e-12	6.55e-11	Ppp2cb	protein phosphatase 2 (formerly 2A), catalytic subunit, beta isoform
13682	1277	2445	213.94	431.32	1.01155	3.53e-12	2.75e-11	Eif4a2	eukaryotic translation initiation factor 4A2
75613	79	151	13.23	26.64	1.00978	2.4e-07	1.14e-06	Med25	mediator of RNA polymerase II transcription, subunit 25 homolog (yeast)
74154	68	130	11.39	22.93	1.00947	1.65e-06	6.96e-06	Unkl	unkempt-like (Drosophila)
14130	273	521	45.74	91.91	1.00677	2.04e-13	1.86e-12	Fcgr2b	Fc receptor, IgG, low affinity IIb
66972	1208	2304	202.38	406.44	1.00598	3.22e-12	2.52e-11	Slc25a23	solute carrier family 25 (mitochondrial carrier; phosphate carrier), member 23
15205	52	99	8.71	17.46	1.00331	3.21e-05	0.000111241	Hes1	hairy and enhancer of split 1 (Drosophila)
17112	40	76	6.7	13.41	1.00108	0.000282678	0.00081933	Tm4sf1	transmembrane 4 superfamily member 1
78779	194	0	32.5	0.01	-11.6662	5.73e-57	1.59e-55	Spata2L	spermatogenesis associated 2-like
171281	146	0	24.46	0.01	-11.2562	4.75e-43	1.13e-41	Acot3	acyl-CoA thioesterase 3
217214	121	0	20.27	0.01	-10.9851	8.42e-36	1.78e-34	Nags	N-acetylglutamate synthase
67477	107	0	17.93	0.01	-10.8082	9.66e-32	1.86e-30	Abhd15	abhydrolase domain containing 15
68024	93	0	15.58	0.01	-10.6055	1.11e-27	1.96e-26	Hist1h2bc	histone cluster 1, H2bc
67393	92	0	15.41	0.01	-10.5897	2.16e-27	3.78e-26	Cxxc5	CXXC finger 5
78894	89	0	14.91	0.01	-10.5421	1.6e-26	2.73e-25	Aacs	acetoacetyl-CoA synthetase
50908	86	0	14.41	0.01	-10.4929	1.19e-25	1.95e-24	C1s	complement component 1, s subcomponent
106648	84	0	14.07	0.01	-10.4584	4.51e-25	7.24e-24	Cyp4f15	cytochrome P450, family 4, subfamily f, polypeptide 15
19231	79	0	13.23	0.01	-10.3696	1.27e-23	1.97e-22	Ptma	prothymosin alpha
12417	79	0	13.23	0.01	-10.3696	1.27e-23	1.97e-22	Cbx3	chromobox homolog 3 (Drosophila HP1 gamma)
89867	77	0	12.9	0.01	-10.3332	4.83e-23	7.41e-22	Sec16b	SEC16 homolog B (S. cerevisiae)
14068	77	0	12.9	0.01	-10.3332	4.83e-23	7.4e-22	F7	coagulation factor VII
74018	70	0	11.73	0.01	-10.196	5.17e-21	7.38e-20	Als2	amyotrophic lateral sclerosis 2 (juvenile) homolog (human)
58235	63	0	10.55	0.01	-10.043	5.54e-19	7.42e-18	Pvrl1	poliovirus receptor-related 1
242721	60	0	10.05	0.01	-9.97298	4.1e-18	5.33e-17	Klhdc7a	kelch domain containing 7A
56868	59	0	9.88	0.01	-9.94837	8e-18	1.02e-16	Psg23	pregnancy-specific glycoprotein 23
52700	53	0	8.88	0.01	-9.79442	4.4e-16	5.25e-15	Txndc17	thioredoxin domain containing 17
76614	53	0	8.88	0.01	-9.79442	4.4e-16	5.25e-15	Immt	inner membrane protein, mitochondrial
26897	52	0	8.71	0.01	-9.76653	8.57e-16	1e-14	Acot1	acyl-CoA thioesterase 1
68054	50	0	8.38	0.01	-9.71081	3.26e-15	3.72e-14	Serpina12	serine (or cysteine) peptidase inhibitor, clade A (alpha-1 antiproteinase, antitrypsin), member 12
211151	49	0	8.21	0.01	-9.68124	6.35e-15	7.1e-14	Churc1	churchill domain containing 1
214642	46	0	7.71	0.01	-9.59059	4.71e-14	4.85e-13	A430107O13Rik	RIKEN cDNA A430107O13 gene
211652	44	0	7.37	0.01	-9.52552	1.79e-13	1.66e-12	Wwc1	WW, C2 and coiled-coil domain containing 1
72789	44	0	7.37	0.01	-9.52552	1.79e-13	1.66e-12	Veph1	ventricular zone expressed PH domain homolog 1 (zebrafish)
72085	43	0	7.2	0.01	-9.49185	3.49e-13	3.06e-12	Osgepl1	O-sialoglycoprotein endopeptidase-like 1
497652	42	0	7.04	0.01	-9.45943	6.8e-13	5.78e-12	Acd	adrenocortical dysplasia
269514	40	0	6.7	0.01	-9.38802	2.59e-12	2.04e-11	Fbxl4	F-box and leucine-rich repeat protein 4
214424	40	0	6.7	0.01	-9.38802	2.59e-12	2.04e-11	Parp16	poly (ADP-ribose) polymerase family, member 16
16529	39	0	6.53	0.01	-9.35094	5.04e-12	3.85e-11	Kcnk5	potassium channel, subfamily K, member 5
394434	38	0	6.37	0.01	-9.31515	9.83e-12	7.33e-11	Ugt1a9	UDP glucuronosyltransferase 1 family, polypeptide A9
14732	38	0	6.37	0.01	-9.31515	9.83e-12	7.33e-11	Gpam	glycerol-3-phosphate acyltransferase, mitochondrial
54616	37	0	6.2	0.01	-9.27612	1.92e-11	1.39e-10	Extl3	exostoses (multiple)-like 3
230603	36	0	6.03	0.01	-9.23601	3.74e-11	2.64e-10	Ttc39a	tetratricopeptide repeat domain 39A
76560	35	0	5.86	0.01	-9.19476	7.28e-11	4.99e-10	Prss8	protease, serine, 8 (prostasin)
403187	34	0	5.7	0.01	-9.15482	1.42e-10	9.41e-10	Opa3	optic atrophy 3 (human)
94063	34	0	5.7	0.01	-9.15482	1.42e-10	9.4e-10	Mrpl16	mitochondrial ribosomal protein L16
80708	33	0	5.53	0.01	-9.11114	2.77e-10	1.78e-09	Pacsin3	protein kinase C and casein kinase substrate in neurons 3
52670	33	0	5.53	0.01	-9.11114	2.77e-10	1.78e-09	Cpsf4l	cleavage and polyadenylation specific factor 4-like
241494	33	0	5.53	0.01	-9.11114	2.77e-10	1.78e-09	Zfp385b	zinc finger protein 385B
384198	32	0	5.36	0.01	-9.06609	5.4e-10	3.37e-09	Fam47e	family with sequence similarity 47, member E
269003	31	0	5.19	0.01	-9.01959	1.05e-09	6.4e-09	Sap130	Sin3A associated protein
77480	31	0	5.19	0.01	-9.01959	1.05e-09	6.4e-09	Kidins220	kinase D-interacting substrate 220
71522	29	0	4.86	0.01	-8.92481	4e-09	2.28e-08	Ggt6	gamma-glutamyltransferase 6
209760	28	0	4.69	0.01	-8.87344	7.8e-09	4.33e-08	Tmc7	transmembrane channel-like gene family 7
53975	28	0	4.69	0.01	-8.87344	7.8e-09	4.33e-08	Ddx20	DEAD (Asp-Glu-Ala-Asp) box polypeptide 20
236848	28	0	4.69	0.01	-8.87344	7.8e-09	4.33e-08	BC023829	cDNA sequence BC023829
433520	27	0	4.52	0.01	-8.82018	1.52e-08	8.15e-08	Gm14403	predicted gene 14403
50884	27	0	4.52	0.01	-8.82018	1.52e-08	8.14e-08	Nckap1	NCK-associated protein 1
18005	26	0	4.36	0.01	-8.76818	2.96e-08	1.54e-07	Nek2	NIMA (never in mitosis gene a)-related expressed kinase 2
24070	26	0	4.36	0.01	-8.76818	2.96e-08	1.54e-07	Mpdu1	mannose-P-dolichol utilization defect 1
100504536	25	0	4.19	0.01	-8.71081	5.78e-08	2.93e-07	LOC100504536	hypothetical LOC100504536
77090	25	0	4.19	0.01	-8.71081	5.78e-08	2.93e-07	Ocel1	occludin/ELL domain containing 1
211949	25	0	4.19	0.01	-8.71081	5.78e-08	2.93e-07	Spsb4	splA/ryanodine receptor domain and SOCS box containing 4
100045848	25	0	4.19	0.01	-8.71081	5.78e-08	2.92e-07	LOC100045848	protein BUD31 homolog
26446	24	0	4.02	0.01	-8.65105	1.13e-07	5.54e-07	Psmb3	proteasome (prosome, macropain) subunit, beta type 3
100047937	24	0	4.02	0.01	-8.65105	1.13e-07	5.54e-07	LOC100047937	10-formyltetrahydrofolate dehydrogenase-like
241846	24	0	4.02	0.01	-8.65105	1.13e-07	5.53e-07	Lsm14b	LSM14 homolog B (SCD6, S. cerevisiae)
19079	24	0	4.02	0.01	-8.65105	1.13e-07	5.53e-07	Prkab1	protein kinase, AMP-activated, beta 1 non-catalytic subunit
23808	24	0	4.02	0.01	-8.65105	1.13e-07	5.53e-07	Ash2l	ash2 (absent, small, or homeotic)-like (Drosophila)
236149	24	0	4.02	0.01	-8.65105	1.13e-07	5.53e-07	BC014805	cDNA sequence BC014805
68285	23	0	3.85	0.01	-8.58871	2.2e-07	1.04e-06	C630043F03Rik	RIKEN cDNA C630043F03 gene
666168	23	0	3.85	0.01	-8.58871	2.2e-07	1.04e-06	Cyp4a31	cytochrome P450, family 4, subfamily a, polypeptide 31
546071	23	0	3.85	0.01	-8.58871	2.2e-07	1.04e-06	Mast3	microtubule associated serine/threonine kinase 3
56219	22	0	3.69	0.01	-8.52748	4.28e-07	1.96e-06	Extl1	exostoses (multiple)-like 1
72852	22	0	3.69	0.01	-8.52748	4.28e-07	1.96e-06	Mblac2	metallo-beta-lactamase domain containing 2
13367	22	0	3.69	0.01	-8.52748	4.28e-07	1.96e-06	Diap1	diaphanous homolog 1 (Drosophila)
56371	21	0	3.52	0.01	-8.45943	8.35e-07	3.69e-06	Fzr1	fizzy/cell division cycle 20 related 1 (Drosophila)
71919	21	0	3.52	0.01	-8.45943	8.35e-07	3.68e-06	Rpap3	RNA polymerase II associated protein 3
50883	21	0	3.52	0.01	-8.45943	8.35e-07	3.68e-06	Chek2	CHK2 checkpoint homolog (S. pombe)
11465	21	0	3.52	0.01	-8.45943	8.35e-07	3.68e-06	Actg1	actin, gamma, cytoplasmic 1
19891	21	0	3.52	0.01	-8.45943	8.35e-07	3.68e-06	Rpa2	replication protein A2
67554	21	0	3.52	0.01	-8.45943	8.35e-07	3.68e-06	Slc25a30	solute carrier family 25, member 30
225028	20	0	3.35	0.01	-8.38802	1.63e-06	6.88e-06	Map4k3	mitogen-activated protein kinase kinase kinase kinase 3
66822	20	0	3.35	0.01	-8.38802	1.63e-06	6.88e-06	Fbxo25	F-box protein 25
14156	20	0	3.35	0.01	-8.38802	1.63e-06	6.88e-06	Fen1	flap structure specific endonuclease 1
213522	20	0	3.35	0.01	-8.38802	1.63e-06	6.88e-06	Plekhg6	pleckstrin homology domain containing, family G (with RhoGef domain) member 6
69149	20	0	3.35	0.01	-8.38802	1.63e-06	6.88e-06	Kbtbd3	kelch repeat and BTB (POZ) domain containing 3
236732	20	0	3.35	0.01	-8.38802	1.63e-06	6.87e-06	Rbm10	RNA binding motif protein 10
77668	19	0	3.18	0.01	-8.31288	3.18e-06	1.29e-05	9130209A04Rik	RIKEN cDNA 9130209A04 gene
330938	19	0	3.18	0.01	-8.31288	3.18e-06	1.29e-05	Dixdc1	DIX domain containing 1
360216	19	0	3.18	0.01	-8.31288	3.18e-06	1.29e-05	Zranb1	zinc finger, RAN-binding domain containing 1
72590	19	0	3.18	0.01	-8.31288	3.18e-06	1.29e-05	Ppme1	protein phosphatase methylesterase 1
233752	19	0	3.18	0.01	-8.31288	3.18e-06	1.29e-05	Insc	inscuteable homolog (Drosophila)
70807	18	0	3.02	0.01	-8.2384	6.19e-06	2.41e-05	Arrdc2	arrestin domain containing 2
76843	18	0	3.02	0.01	-8.2384	6.19e-06	2.41e-05	Dtl	denticleless homolog (Drosophila)
73327	18	0	3.02	0.01	-8.2384	6.19e-06	2.41e-05	1700040I03Rik	RIKEN cDNA 1700040I03 gene
70887	18	0	3.02	0.01	-8.2384	6.19e-06	2.41e-05	Dmrtc1a	DMRT-like family C1a
231093	18	0	3.02	0.01	-8.2384	6.19e-06	2.41e-05	Agbl5	ATP/GTP binding protein-like 5
71521	18	0	3.02	0.01	-8.2384	6.19e-06	2.41e-05	Pds5a	PDS5, regulator of cohesion maintenance, homolog A (S. cerevisiae)
54124	18	0	3.02	0.01	-8.2384	6.19e-06	2.41e-05	Cks1b	CDC28 protein kinase 1b
18441	17	0	2.85	0.01	-8.15482	1.21e-05	4.5e-05	P2ry1	purinergic receptor P2Y, G-protein coupled 1
71988	17	0	2.85	0.01	-8.15482	1.21e-05	4.5e-05	Esco2	establishment of cohesion 1 homolog 2 (S. cerevisiae)
380836	17	0	2.85	0.01	-8.15482	1.21e-05	4.5e-05	Mrs2	MRS2 magnesium homeostasis factor homolog (S. cerevisiae)
20085	17	0	2.85	0.01	-8.15482	1.21e-05	4.5e-05	Rps19	ribosomal protein S19
327826	17	0	2.85	0.01	-8.15482	1.21e-05	4.49e-05	Frs2	fibroblast growth factor receptor substrate 2
18476	17	0	2.85	0.01	-8.15482	1.21e-05	4.49e-05	Pafah1b3	platelet-activating factor acetylhydrolase, isoform 1b, subunit 3
105193	17	0	2.85	0.01	-8.15482	1.21e-05	4.49e-05	Nhlrc1	NHL repeat containing 1
212919	17	0	2.85	0.01	-8.15482	1.21e-05	4.49e-05	Kctd7	potassium channel tetramerisation domain containing 7
110948	17	0	2.85	0.01	-8.15482	1.21e-05	4.49e-05	Hlcs	holocarboxylase synthetase (biotin- [propriony-Coenzyme A-carboxylase (ATP-hydrolysing)] ligase)
99100	16	0	2.68	0.01	-8.06609	2.35e-05	8.36e-05	Cep152	centrosomal protein 152
57028	16	0	2.68	0.01	-8.06609	2.35e-05	8.36e-05	Pdxp	pyridoxal (pyridoxine, vitamin B6) phosphatase
68050	16	0	2.68	0.01	-8.06609	2.35e-05	8.35e-05	Akirin1	akirin 1
235169	16	0	2.68	0.01	-8.06609	2.35e-05	8.35e-05	Foxred1	FAD-dependent oxidoreductase domain containing 1
100038566	16	0	2.68	0.01	-8.06609	2.35e-05	8.35e-05	Gm10658	predicted gene 10658
217364	16	0	2.68	0.01	-8.06609	2.35e-05	8.35e-05	Engase	endo-beta-N-acetylglucosaminidase
107652	16	0	2.68	0.01	-8.06609	2.35e-05	8.35e-05	Uap1	UDP-N-acetylglucosamine pyrophosphorylase 1
100504085	16	0	2.68	0.01	-8.06609	2.35e-05	8.34e-05	LOC100504085	hypothetical LOC100504085
76265	16	0	2.68	0.01	-8.06609	2.35e-05	8.34e-05	Tsen54	tRNA splicing endonuclease 54 homolog (S. cerevisiae)
100503531	15	0	2.51	0.01	-7.97154	4.59e-05	0.000155091	LOC100503531	hypothetical LOC100503531
69876	15	0	2.51	0.01	-7.97154	4.59e-05	0.000155053	Thap3	THAP domain containing, apoptosis associated protein 3
19017	15	0	2.51	0.01	-7.97154	4.59e-05	0.000155015	Ppargc1a	peroxisome proliferative activated receptor, gamma, coactivator 1 alpha
50505	15	0	2.51	0.01	-7.97154	4.59e-05	0.000154977	Ercc4	excision repair cross-complementing rodent repair deficiency, complementation group 4
232370	15	0	2.51	0.01	-7.97154	4.59e-05	0.000154938	Clstn3	calsyntenin 3
12479	15	0	2.51	0.01	-7.97154	4.59e-05	0.0001549	Cd1d1	CD1d1 antigen
269700	15	0	2.51	0.01	-7.97154	4.59e-05	0.000154862	Gm15800	predicted gene 15800
242341	15	0	2.51	0.01	-7.97154	4.59e-05	0.000154824	Atp6v0d2	ATPase, H+ transporting, lysosomal V0 subunit D2
70561	15	0	2.51	0.01	-7.97154	4.59e-05	0.000154786	Txndc16	thioredoxin domain containing 16
330097	15	0	2.51	0.01	-7.97154	4.59e-05	0.000154748	Gm5108	predicted gene 5108
66508	15	0	2.51	0.01	-7.97154	4.59e-05	0.00015471	2400001E08Rik	RIKEN cDNA 2400001E08 gene
67148	15	0	2.51	0.01	-7.97154	4.59e-05	0.000154672	Fam103a1	family with sequence similarity 103, member A1
54392	15	0	2.51	0.01	-7.97154	4.59e-05	0.000154634	Ncapg	non-SMC condensin I complex, subunit G
72650	15	0	2.51	0.01	-7.97154	4.59e-05	0.000154596	2810006K23Rik	RIKEN cDNA 2810006K23 gene
55994	15	0	2.51	0.01	-7.97154	4.59e-05	0.000154558	Smad9	MAD homolog 9 (Drosophila)
59045	15	0	2.51	0.01	-7.97154	4.59e-05	0.00015452	Stard3	START domain containing 3
170763	15	0	2.51	0.01	-7.97154	4.59e-05	0.000154482	Zfp87	zinc finger protein 87
73652	15	0	2.51	0.01	-7.97154	4.59e-05	0.000154444	2210408F21Rik	RIKEN cDNA 2210408F21 gene
380705	15	0	2.51	0.01	-7.97154	4.59e-05	0.000154406	Tmem102	transmembrane protein 102
218506	15	0	2.51	0.01	-7.97154	4.59e-05	0.000154368	Mrps27	mitochondrial ribosomal protein S27
329659	14	0	2.35	0.01	-7.87652	8.94e-05	0.000282708	E130311K13Rik	RIKEN cDNA E130311K13 gene
240174	14	0	2.35	0.01	-7.87652	8.94e-05	0.000282643	Thada	thyroid adenoma associated
667931	14	0	2.35	0.01	-7.87652	8.94e-05	0.000282578	Gm8883	predicted gene 8883
19339	14	0	2.35	0.01	-7.87652	8.94e-05	0.000282513	Rab3a	RAB3A, member RAS oncogene family
624286	14	0	2.35	0.01	-7.87652	8.94e-05	0.000282448	Cfhr3	complement factor H-related 3
19130	14	0	2.35	0.01	-7.87652	8.94e-05	0.000282383	Prox1	prospero-related homeobox 1
100503679	14	0	2.35	0.01	-7.87652	8.94e-05	0.000282318	LOC100503679	hypothetical LOC100503679
15492	14	0	2.35	0.01	-7.87652	8.94e-05	0.000282253	Hsd3b1	hydroxy-delta-5-steroid dehydrogenase, 3 beta- and steroid delta-isomerase 1
75212	14	0	2.35	0.01	-7.87652	8.94e-05	0.000282188	Rnf121	ring finger protein 121
272538	14	0	2.35	0.01	-7.87652	8.94e-05	0.000282123	Tmco7	transmembrane and coiled-coil domains 7
211253	14	0	2.35	0.01	-7.87652	8.94e-05	0.000282058	Mtrf1	mitochondrial translational release factor 1
66101	14	0	2.35	0.01	-7.87652	8.94e-05	0.000281993	Ppih	peptidyl prolyl isomerase H
100041085	14	0	2.35	0.01	-7.87652	8.94e-05	0.000281928	G630090E17Rik	RIKEN cDNA G630090E17 gene
234854	13	0	2.18	0.01	-7.76818	0.000174397	0.000523076	Cdk10	cyclin-dependent kinase 10
70359	13	0	2.18	0.01	-7.76818	0.000174397	0.000522962	Gtpbp3	GTP binding protein 3
271944	13	0	2.18	0.01	-7.76818	0.000174397	0.000522848	C2cd4d	C2 calcium-dependent domain containing 4D
108903	13	0	2.18	0.01	-7.76818	0.000174397	0.000522733	Tbcd	tubulin-specific chaperone d
57869	13	0	2.18	0.01	-7.76818	0.000174397	0.000522619	Adck2	aarF domain containing kinase 2
223648	13	0	2.18	0.01	-7.76818	0.000174397	0.000522505	2410075B13Rik	RIKEN cDNA 2410075B13 gene
72549	13	0	2.18	0.01	-7.76818	0.000174397	0.00052239	Reep4	receptor accessory protein 4
18294	13	0	2.18	0.01	-7.76818	0.000174397	0.000522276	Ogg1	8-oxoguanine DNA-glycosylase 1
69269	13	0	2.18	0.01	-7.76818	0.000174397	0.000522162	Scnm1	sodium channel modifier 1
232539	13	0	2.18	0.01	-7.76818	0.000174397	0.000522048	Klhdc5	kelch domain containing 5
52609	12	0	2.01	0.01	-7.65105	0.000340018	0.000973378	Cbx7	chromobox homolog 7
11666	12	0	2.01	0.01	-7.65105	0.000340018	0.000973175	Abcd1	ATP-binding cassette, sub-family D (ALD), member 1
73747	12	0	2.01	0.01	-7.65105	0.000340018	0.000972971	1110034G24Rik	RIKEN cDNA 1110034G24 gene
16328	12	0	2.01	0.01	-7.65105	0.000340018	0.000972768	Cep250	centrosomal protein 250
14673	12	0	2.01	0.01	-7.65105	0.000340018	0.000972565	Gna12	guanine nucleotide binding protein, alpha 12
17996	12	0	2.01	0.01	-7.65105	0.000340018	0.000972362	Neb	nebulin
20704	12	0	2.01	0.01	-7.65105	0.000340018	0.000972159	Serpina1e	serine (or cysteine) peptidase inhibitor, clade A, member 1E
216166	12	0	2.01	0.01	-7.65105	0.000340018	0.000971956	Plk5	polo-like kinase 5 (Drosophila)
77613	12	0	2.01	0.01	-7.65105	0.000340018	0.000971754	Prss36	protease, serine, 36
18541	12	0	2.01	0.01	-7.65105	0.000340018	0.000971551	Pcnt	pericentrin (kendrin)
245282	12	0	2.01	0.01	-7.65105	0.000340018	0.000971348	Apol10a	apolipoprotein L 10a
71797	12	0	2.01	0.01	-7.65105	0.000340018	0.000971146	Chst13	carbohydrate (chondroitin 4) sulfotransferase 13
209584	12	0	2.01	0.01	-7.65105	0.000340018	0.000970943	Tyw3	tRNA-yW synthesizing protein 3 homolog (S. cerevisiae)
75669	12	0	2.01	0.01	-7.65105	0.000340018	0.000970741	Pik3r4	phosphatidylinositol 3 kinase, regulatory subunit, polypeptide 4, p150
104174	12	0	2.01	0.01	-7.65105	0.000340018	0.000970539	Gldc	glycine decarboxylase
68014	12	0	2.01	0.01	-7.65105	0.000340018	0.000970337	Zwilch	Zwilch, kinetochore associated, homolog (Drosophila)
12530	12	0	2.01	0.01	-7.65105	0.000340018	0.000970135	Cdc25a	cell division cycle 25 homolog A (S. pombe)
216177	12	0	2.01	0.01	-7.65105	0.000340018	0.000969933	AU041133	expressed sequence AU041133
68115	12	0	2.01	0.01	-7.65105	0.000340018	0.000969731	9430016H08Rik	RIKEN cDNA 9430016H08 gene
12189	12	0	2.01	0.01	-7.65105	0.000340018	0.000969529	Brca1	breast cancer 1
94088	12	0	2.01	0.01	-7.65105	0.000340018	0.000969327	Trim6	tripartite motif-containing 6
72748	388	3	65	0.53	-6.9383	3.71e-107	1.43e-105	Hdhd3	haloacid dehalogenase-like hydrolase domain containing 3
20342	488	4	81.75	0.71	-6.84726	4.46e-134	1.83e-132	Selenbp2	selenium binding protein 2
13098	227	2	38.03	0.35	-6.76364	9.75e-63	2.85e-61	Cyp2c39	cytochrome P450, family 2, subfamily c, polypeptide 39
404195	558	5	93.48	0.88	-6.73101	2.1e-152	9.04e-151	Cyp2c54	cytochrome P450, family 2, subfamily c, polypeptide 54
13122	3378	32	565.92	5.65	-6.6462	0	0	Cyp7a1	cytochrome P450, family 7, subfamily a, polypeptide 1
76654	588	8	98.51	1.41	-6.1265	3.99e-156	1.72e-154	Upp2	uridine phosphorylase 2
15130	231	4	38.7	0.71	-5.76837	7.73e-61	2.21e-59	Hbb-b2	hemoglobin, beta adult minor chain
13095	4797	86	803.64	15.17	-5.72726	0	0	Cyp2c29	cytochrome P450, family 2, subfamily c, polypeptide 29
66973	106	2	17.76	0.35	-5.66513	2.68e-28	4.79e-27	Mrps18b	mitochondrial ribosomal protein S18B
232146	202	4	33.84	0.71	-5.57477	1.17e-52	3.11e-51	Fam176a	family with sequence similarity 176, member A
333433	94	2	15.75	0.35	-5.49185	6.42e-25	1.02e-23	Gpd1l	glycerol-3-phosphate dehydrogenase 1-like
14373	897	19	150.27	3.35	-5.48725	1.28e-227	6.19e-226	G0s2	G0/G1 switch gene 2
394436	188	4	31.5	0.71	-5.47139	1.02e-48	2.58e-47	Ugt1a1	UDP glucuronosyltransferase 1 family, polypeptide A1
12355	453	10	75.89	1.76	-5.43026	4.04e-115	1.58e-113	Nr1i3	nuclear receptor subfamily 1, group I, member 3
433281	86	2	14.41	0.35	-5.36357	1.13e-22	1.71e-21	Gm5524	predicted gene 5524
13609	82	2	13.74	0.35	-5.29488	1.49e-21	2.17e-20	S1pr1	sphingosine-1-phosphate receptor 1
100048885	687	17	115.09	3	-5.26166	1.95e-171	8.66e-170	LOC100048885	major urinary protein LOC100048885
227231	1534	38	256.99	6.7	-5.26141	0	0	Cps1	carbamoyl-phosphate synthetase 1
66968	119	3	19.94	0.53	-5.23353	1.15e-30	2.16e-29	Plin5	perilipin 5
67512	231	6	38.7	1.06	-5.1902	3.48e-58	9.69e-57	Agpat2	1-acylglycerol-3-phosphate O-acyltransferase 2 (lysophosphatidic acid acyltransferase, beta)
20703	565	15	94.65	2.65	-5.15854	5.96e-140	2.5e-138	Serpina1d	serine (or cysteine) peptidase inhibitor, clade A, member 1D
18639	187	5	31.33	0.88	-5.1539	3.66e-47	9.2e-46	Pfkfb1	6-phosphofructo-2-kinase/fructose-2,6-biphosphatase 1
13117	397	11	66.51	1.94	-5.09944	3.47e-98	1.28e-96	Cyp4a10	cytochrome P450, family 4, subfamily a, polypeptide 10
23957	314	9	52.6	1.59	-5.04796	1.41e-77	4.61e-76	Nr0b2	nuclear receptor subfamily 0, group B, member 2
100042092	68	2	11.39	0.35	-5.02427	1.19e-17	1.52e-16	Gm3662	predicted gene 3662
53376	165	5	27.64	0.88	-4.97311	4.78e-41	1.1e-39	Usp2	ubiquitin specific peptidase 2
15122	2174	67	364.21	11.82	-4.94547	0	0	Hba-a1	hemoglobin alpha, adult chain 1
20716	1164	36	195.01	6.35	-4.94065	2.11e-280	1.07e-278	Serpina3n	serine (or cysteine) peptidase inhibitor, clade A, member 3N
28080	211	7	35.35	1.23	-4.84498	1.98e-51	5.19e-50	Atp5o	ATP synthase, H+ transporting, mitochondrial F1 complex, O subunit
12808	58	2	9.72	0.35	-4.79553	7.02e-15	7.84e-14	Cobl	cordon-bleu
71754	58	2	9.72	0.35	-4.79553	7.02e-15	7.83e-14	Cyp2d40	cytochrome P450, family 2, subfamily d, polypeptide 40
12010	4241	156	710.5	27.52	-4.69028	0	0	B2m	beta-2 microglobulin
100044874	367	14	61.48	2.47	-4.63753	2.2e-86	7.55e-85	LOC100044874	h-2 class I histocompatibility antigen, K-W28 alpha chain-like
215210	52	2	8.71	0.35	-4.63725	3.14e-13	2.77e-12	Tmem120a	transmembrane protein 120A
76454	105	4	17.59	0.71	-4.63079	1.24e-25	2.04e-24	Fbxo31	F-box protein 31
11655	3753	145	628.74	25.58	-4.61938	0	0	Alas1	aminolevulinic acid synthase 1
71768	51	2	8.54	0.35	-4.60881	5.9e-13	5.05e-12	Vwce	von Willebrand factor C and EGF domains
20701	27209	1061	4558.34	187.17	-4.60609	0	0	Serpina1b	serine (or cysteine) preptidase inhibitor, clade A, member 1B
320051	50	2	8.38	0.35	-4.58152	1.11e-12	9.11e-12	Exph5	exophilin 5
27528	976	39	163.51	6.88	-4.57083	3.02e-225	1.46e-223	D0H4S114	DNA segment, human D4S114
94284	75	3	12.56	0.53	-4.5667	1.75e-18	2.3e-17	Ugt1a6a	UDP glucuronosyltransferase 1 family, polypeptide A6A
14262	396	16	66.34	2.82	-4.55611	4.1e-92	1.46e-90	Fmo3	flavin containing monooxygenase 3
56397	49	2	8.21	0.35	-4.55196	2.08e-12	1.66e-11	Morf4l2	mortality factor 4 like 2
110257	1744	71	292.17	12.52	-4.5445	0	0	Hba-a2	hemoglobin alpha, adult chain 2
14858	48	2	8.04	0.35	-4.52177	3.91e-12	3.02e-11	Gsta2	glutathione S-transferase, alpha 2 (Yc2)
21835	6792	283	1137.87	49.92	-4.51057	0	0	Thrsp	thyroid hormone responsive SPOT14 homolog (Rattus)
13884	3436	147	575.64	25.93	-4.47247	0	0	Ces1c	carboxylesterase 1C
14786	161	7	26.97	1.23	-4.45463	9.96e-38	2.18e-36	Grb7	growth factor receptor bound protein 7
14755	69	3	11.56	0.53	-4.44701	7.58e-17	9.34e-16	Pigq	phosphatidylinositol glycan anchor biosynthesis, class Q
56473	340	15	56.96	2.65	-4.42588	6.07e-78	1.99e-76	Fads2	fatty acid desaturase 2
76574	68	3	11.39	0.53	-4.42563	1.42e-16	1.72e-15	Mfsd2a	major facilitator superfamily domain containing 2A
108660	157	7	26.3	1.23	-4.41833	1.21e-36	2.6e-35	Rnf187	ring finger protein 187
19302	67	3	11.22	0.53	-4.40394	2.65e-16	3.19e-15	Pxmp3	peroxisomal membrane protein 3
14960	44	2	7.37	0.35	-4.39624	4.8e-11	3.35e-10	H2-Aa	histocompatibility 2, class II antigen A, alpha
14377	2703	122	452.84	21.52	-4.39525	0	0	G6pc	glucose-6-phosphatase, catalytic
217316	110	5	18.43	0.88	-4.38841	6.01e-26	1e-24	Slc16a5	solute carrier family 16 (monocarboxylic acid transporters), member 5
70248	43	2	7.2	0.35	-4.36257	8.98e-11	6.1e-10	Dazap1	DAZ associated protein 1
11647	65	3	10.89	0.53	-4.36087	9.25e-16	1.08e-14	Alpl	alkaline phosphatase, liver/bone/kidney
13353	42	2	7.04	0.35	-4.33015	1.68e-10	1.1e-09	Dgcr6	DiGeorge syndrome critical region gene 6
106344	42	2	7.04	0.35	-4.33015	1.68e-10	1.1e-09	Rfc4	replication factor C (activator 1) 4
16592	42	2	7.04	0.35	-4.33015	1.68e-10	1.1e-09	Fabp5	fatty acid binding protein 5, epidermal
68731	63	3	10.55	0.53	-4.31511	3.22e-15	3.68e-14	Rbfa	ribosome binding factor A
71711	40	2	6.7	0.35	-4.25873	5.82e-10	3.62e-09	Mus81	MUS81 endonuclease homolog (yeast)
20480	40	2	6.7	0.35	-4.25873	5.82e-10	3.62e-09	Clpb	ClpB caseinolytic peptidase B homolog (E. coli)
gi|33468896|ref|NM_010295.1|	396	20	66.34	3.53	-4.23214	5.98e-88	2.07e-86	-	-
217869	39	2	6.53	0.35	-4.22166	1.08e-09	6.58e-09	Eif5	eukaryotic translation initiation factor 5
26877	236	12	39.54	2.12	-4.22118	6.48e-53	1.73e-51	B3galt1	UDP-Gal:betaGlcNAc beta 1,3-galactosyltransferase, polypeptide 1
70118	38	2	6.37	0.35	-4.18587	2.02e-09	1.18e-08	Srrd	SRR1 domain containing
71774	37	2	6.2	0.35	-4.14684	3.74e-09	2.14e-08	Shroom1	shroom family member 1
219024	36	2	6.03	0.35	-4.10673	6.94e-09	3.88e-08	Tmem55b	transmembrane protein 55b
14585	36	2	6.03	0.35	-4.10673	6.94e-09	3.88e-08	Gfra1	glial cell line derived neurotrophic factor family receptor alpha 1
18171	217	12	36.35	2.12	-4.09982	7.94e-48	2.01e-46	Nr1i2	nuclear receptor subfamily 1, group I, member 2
19013	688	39	115.26	6.88	-4.06634	1.67e-147	7.11e-146	Ppara	peroxisome proliferator activated receptor alpha
18415	35	2	5.86	0.35	-4.06547	1.29e-08	6.96e-08	Hspa4l	heat shock protein 4 like
52245	35	2	5.86	0.35	-4.06547	1.29e-08	6.96e-08	Commd2	COMM domain containing 2
18242	1322	75	221.48	13.23	-4.06529	8.27e-282	4.21e-280	Oat	ornithine aminotransferase
66113	5350	308	896.29	54.33	-4.04414	0	0	Apoa5	apolipoprotein A-V
67758	572	33	95.83	5.82	-4.04139	2.33e-122	9.24e-121	Aadac	arylacetamide deacetylase (esterase)
214812	34	2	5.7	0.35	-4.02554	2.38e-08	1.25e-07	Zfp609	zinc finger protein 609
240638	598	35	100.18	6.17	-4.02118	2.24e-127	9.09e-126	Slc16a12	solute carrier family 16 (monocarboxylic acid transporters), member 12
19329	152	9	25.46	1.59	-4.00113	2.4e-33	4.75e-32	Rab17	RAB17, member RAS oncogene family
102644	1551	92	259.84	16.23	-4.00089	0	0	Oaf	OAF homolog (Drosophila)
233204	83	5	13.91	0.88	-3.98248	1.07e-18	1.41e-17	Tbc1d17	TBC1 domain family, member 17
234673	755	46	126.49	8.11	-3.96318	1.07e-158	4.63e-157	Ces2e	carboxylesterase 2E
20775	342	21	57.3	3.7	-3.95294	1.35e-72	4.29e-71	Sqle	squalene epoxidase
55990	275	17	46.07	3	-3.94079	1.48e-58	4.12e-57	Fmo2	flavin containing monooxygenase 2
15387	32	2	5.36	0.35	-3.93681	8.11e-08	4.04e-07	Hnrnpk	heterogeneous nuclear ribonucleoprotein K
20384	32	2	5.36	0.35	-3.93681	8.11e-08	4.04e-07	Srsf5	serine/arginine-rich splicing factor 5
213649	63	4	10.55	0.71	-3.89328	2.71e-14	2.89e-13	Arhgef19	Rho guanine nucleotide exchange factor (GEF) 19
77065	31	2	5.19	0.35	-3.89031	1.49e-07	7.23e-07	Ints7	integrator complex subunit 7
12449	31	2	5.19	0.35	-3.89031	1.49e-07	7.23e-07	Ccnf	cyclin F
327762	31	2	5.19	0.35	-3.89031	1.49e-07	7.22e-07	Dna2	DNA replication helicase 2 homolog (yeast)
15975	31	2	5.19	0.35	-3.89031	1.49e-07	7.22e-07	Ifnar1	interferon (alpha and beta) receptor 1
67840	31	2	5.19	0.35	-3.89031	1.49e-07	7.22e-07	Mrp63	mitochondrial ribosomal protein 63
109815	92	6	15.41	1.06	-3.86173	3.46e-20	4.83e-19	H47	histocompatibility 47
231583	121	8	20.27	1.41	-3.84558	4.65e-26	7.78e-25	Slc26a1	solute carrier family 26 (sulfate transporter), member 1
14886	30	2	5.03	0.35	-3.84513	2.74e-07	1.29e-06	Gtf2i	general transcription factor II I
244416	1011	67	169.37	11.82	-3.84088	5.02e-207	2.37e-205	Ppp1r3b	protein phosphatase 1, regulatory (inhibitor) subunit 3B
100503164	588	39	98.51	6.88	-3.83979	4.45e-121	1.75e-119	LOC100503164	hemoglobin subunit beta-1-like
20598	75	5	12.56	0.88	-3.83519	1.38e-16	1.68e-15	Smpd2	sphingomyelin phosphodiesterase 2, neutral
22761	45	3	7.54	0.53	-3.8305	2.09e-10	1.36e-09	Zfpm1	zinc finger protein, multitype 1
66206	239	16	40.04	2.82	-3.82767	5.58e-50	1.44e-48	1110059E24Rik	RIKEN cDNA 1110059E24 gene
18984	5974	400	1000.83	70.56	-3.8262	0	0	Por	P450 (cytochrome) oxidoreductase
14870	597	40	100.02	7.06	-3.82448	1.51e-122	6e-121	Gstp1	glutathione S-transferase, pi 1
216154	60	4	10.05	0.71	-3.82323	1.68e-13	1.57e-12	Med16	mediator complex subunit 16
433247	119	8	19.94	1.41	-3.8219	1.56e-25	2.54e-24	Cyp2c68	cytochrome P450, family 2, subfamily c, polypeptide 68
100503572	340	23	56.96	4.06	-3.8104	2.85e-70	8.94e-69	LOC100503572	hypothetical LOC100503572
71843	29	2	4.86	0.35	-3.79553	5.04e-07	2.28e-06	R3hcc1	R3H domain and coiled-coil containing 1
100045469	29	2	4.86	0.35	-3.79553	5.04e-07	2.28e-06	LOC100045469	hypothetical LOC100045469
98870	349	24	58.47	4.23	-3.78897	9.5e-72	3e-70	AI182371	expressed sequence AI182371
104082	58	4	9.72	0.71	-3.77507	5.62e-13	4.83e-12	Wdr7	WD repeat domain 7
68044	258	18	43.22	3.18	-3.7646	3.34e-53	8.95e-52	Chac2	ChaC, cation transport regulator homolog 2 (E. coli)
12447	43	3	7.2	0.53	-3.76393	7.02e-10	4.34e-09	Ccne1	cyclin E1
78586	71	5	11.89	0.88	-3.7561	1.55e-15	1.79e-14	Srbd1	S1 RNA binding domain 1
56455	28	2	4.69	0.35	-3.74416	9.23e-07	4.05e-06	Dynll1	dynein light chain LC8-type 1
58249	28	2	4.69	0.35	-3.74416	9.23e-07	4.05e-06	Fibp	fibroblast growth factor (acidic) intracellular binding protein
108937	28	2	4.69	0.35	-3.74416	9.23e-07	4.05e-06	Rnf169	ring finger protein 169
107747	28	2	4.69	0.35	-3.74416	9.23e-07	4.04e-06	Aldh1l1	aldehyde dehydrogenase 1 family, member L1
75778	42	3	7.04	0.53	-3.73151	1.28e-09	7.73e-09	Them4	thioesterase superfamily member 4
18569	181	13	30.32	2.29	-3.72685	1.99e-37	4.35e-36	Pdcd4	programmed cell death 4
14325	2281	164	382.14	28.93	-3.72346	0	0	Ftl1	ferritin light chain 1
52065	83	6	13.91	1.06	-3.71399	7.89e-18	1.01e-16	Mfhas1	malignant fibrous histiocytoma amplified sequence 1
72899	41	3	6.87	0.53	-3.69625	2.34e-09	1.37e-08	Macrod2	MACRO domain containing 2
24058	109	8	18.26	1.41	-3.69492	6.37e-23	9.71e-22	Sigirr	single immunoglobulin and toll-interleukin 1 receptor (TIR) domain
327956	27	2	4.52	0.35	-3.6909	1.69e-06	7.1e-06	Vmo1	vitelline membrane outer layer 1 homolog (chicken)
381802	27	2	4.52	0.35	-3.6909	1.69e-06	7.1e-06	Tsen2	tRNA splicing endonuclease 2 homolog (S. cerevisiae)
67826	310	23	51.93	4.06	-3.67702	1.86e-62	5.42e-61	Snap47	synaptosomal-associated protein, 47
70152	242	18	40.54	3.18	-3.67225	4.84e-49	1.24e-47	Mettl7a1	methyltransferase like 7A1
242484	54	4	9.05	0.71	-3.67203	6.24e-12	4.73e-11	D630039A03Rik	RIKEN cDNA D630039A03 gene
212442	174	13	29.15	2.29	-3.67008	1.31e-35	2.76e-34	Lactb2	lactamase, beta 2
170718	307	23	51.43	4.06	-3.66306	1.11e-61	3.23e-60	Idh3b	isocitrate dehydrogenase 3 (NAD+) beta
269037	93	7	15.58	1.23	-3.66297	1.34e-19	1.83e-18	Ctif	CBP80/20-dependent translation initiation factor
13106	3936	298	659.4	52.57	-3.64884	0	0	Cyp2e1	cytochrome P450, family 2, subfamily e, polypeptide 1
170731	184	14	30.83	2.47	-3.64175	2.29e-37	4.99e-36	Mfn2	mitofusin 2
74025	26	2	4.36	0.35	-3.6389	3.08e-06	1.25e-05	Nphp3	nephronophthisis 3 (adolescent)
100504548	26	2	4.36	0.35	-3.6389	3.08e-06	1.25e-05	LOC100504548	hypothetical LOC100504548
67270	273	21	45.74	3.7	-3.62786	1.47e-54	4e-53	Mrpl42	mitochondrial ribosomal protein L42
278180	104	8	17.42	1.41	-3.62698	1.26e-21	1.85e-20	Vsig4	V-set and immunoglobulin domain containing 4
17237	116	9	19.43	1.59	-3.61119	6.55e-24	1.03e-22	Mgrn1	mahogunin, ring finger 1
245828	89	7	14.91	1.23	-3.59955	1.45e-18	1.92e-17	Trappc1	trafficking protein particle complex 1
69585	127	10	21.28	1.76	-3.59585	6.2e-26	1.03e-24	Hfe2	hemochromatosis type 2 (juvenile) (human homolog)
68241	153	12	25.63	2.12	-3.5957	5.23e-31	9.93e-30	Fam195a	family with sequence similarity 195, member A
17319	51	4	8.54	0.71	-3.58835	3.75e-11	2.65e-10	Mif	macrophage migration inhibitory factor
70186	63	5	10.55	0.88	-3.5836	1.85e-13	1.71e-12	Fam162a	family with sequence similarity 162, member A
69046	63	5	10.55	0.88	-3.5836	1.85e-13	1.71e-12	Isca1	iron-sulfur cluster assembly 1 homolog (S. cerevisiae)
108961	25	2	4.19	0.35	-3.58152	5.6e-06	2.19e-05	E2f8	E2F transcription factor 8
104303	50	4	8.38	0.71	-3.56106	6.79e-11	4.69e-10	Arl1	ADP-ribosylation factor-like 1
218865	482	39	80.75	6.88	-3.55298	1.42e-93	5.09e-92	Chdh	choline dehydrogenase
103161	1356	110	227.17	19.4	-3.54964	6.06e-260	3.02e-258	Apof	apolipoprotein F
269261	271	22	45.4	3.88	-3.54856	3.16e-53	8.49e-52	Rpl12	ribosomal protein L12
231327	110	9	18.43	1.59	-3.53496	2.3e-22	3.44e-21	Ppat	phosphoribosyl pyrophosphate amidotransferase
109359	24	2	4.02	0.35	-3.52177	1.02e-05	3.85e-05	Fam175b	family with sequence similarity 175, member B
66612	24	2	4.02	0.35	-3.52177	1.02e-05	3.85e-05	Ormdl3	ORM1-like 3 (S. cerevisiae)
16840	24	2	4.02	0.35	-3.52177	1.02e-05	3.85e-05	Lect1	leukocyte cell derived chemotaxin 1
18709	24	2	4.02	0.35	-3.52177	1.02e-05	3.85e-05	Pik3r2	phosphatidylinositol 3-kinase, regulatory subunit, polypeptide 2 (p85 beta)
228859	24	2	4.02	0.35	-3.52177	1.02e-05	3.85e-05	Fitm2	fat storage-inducing transmembrane protein 2
382010	24	2	4.02	0.35	-3.52177	1.02e-05	3.85e-05	BC088983	cDNA sequence BC088983
380840	24	2	4.02	0.35	-3.52177	1.02e-05	3.84e-05	Lyrm4	LYR motif containing 4
69606	24	2	4.02	0.35	-3.52177	1.02e-05	3.84e-05	Mtfmt	mitochondrial methionyl-tRNA formyltransferase
100505173	725	60	121.46	10.58	-3.52107	7.68e-139	3.19e-137	LOC100505173	hypothetical LOC100505173
67528	2308	191	386.66	33.69	-3.52067	0	0	Nudt7	nudix (nucleoside diphosphate linked moiety X)-type motif 7
66736	60	5	10.05	0.88	-3.51355	1.1e-12	9.02e-12	Ttc35	tetratricopeptide repeat domain 35
78523	60	5	10.05	0.88	-3.51355	1.1e-12	9.02e-12	Mrpl9	mitochondrial ribosomal protein L9
67608	132	11	22.11	1.94	-3.51057	2.04e-26	3.47e-25	Narf	nuclear prelamin A recognition factor
59038	108	9	18.09	1.59	-3.50809	7.47e-22	1.1e-20	Pxmp4	peroxisomal membrane protein 4
20667	36	3	6.03	0.53	-3.50809	4.64e-08	2.37e-07	Sox12	SRY-box containing gene 12
394435	48	4	8.04	0.71	-3.5013	2.22e-10	1.44e-09	Ugt1a6b	UDP glucuronosyltransferase 1 family, polypeptide A6B
270106	48	4	8.04	0.71	-3.5013	2.22e-10	1.44e-09	Rpl13	ribosomal protein L13
14194	238	20	39.87	3.53	-3.49756	2.21e-46	5.46e-45	Fh1	fumarate hydratase 1
216134	236	20	39.54	3.53	-3.48557	7.16e-46	1.76e-44	Pdxk	pyridoxal (pyridoxine, vitamin B6) kinase
12566	82	7	13.74	1.23	-3.48165	9.12e-17	1.12e-15	Cdk2	cyclin-dependent kinase 2
235386	200	17	33.51	3	-3.48156	4.7e-39	1.04e-37	Agphd1	aminoglycoside phosphotransferase domain containing 1
16644	2134	182	357.51	32.11	-3.47689	0	0	Kng1	kininogen 1
52206	47	4	7.87	0.71	-3.47047	4.02e-10	2.54e-09	Anapc4	anaphase promoting complex subunit 4
545622	35	3	5.86	0.53	-3.46684	8.39e-08	4.18e-07	Ptpn3	protein tyrosine phosphatase, non-receptor type 3
13990	35	3	5.86	0.53	-3.46684	8.39e-08	4.17e-07	Smarcad1	SWI/SNF-related, matrix-associated actin-dependent regulator of chromatin, subfamily a, containing DEAD/H box 1
320799	35	3	5.86	0.53	-3.46684	8.39e-08	4.17e-07	Zhx3	zinc fingers and homeoboxes 3
68514	116	10	19.43	1.76	-3.46464	4.09e-23	6.29e-22	Efha1	EF hand domain family A1
21810	81	7	13.57	1.23	-3.46369	1.64e-16	1.99e-15	Tgfbi	transforming growth factor, beta induced
68444	23	2	3.85	0.35	-3.45943	1.84e-05	6.7e-05	Cyp2d13	cytochrome P450, family 2, subfamily d, polypeptide 13
18969	23	2	3.85	0.35	-3.45943	1.84e-05	6.69e-05	Pola2	polymerase (DNA directed), alpha 2
227099	23	2	3.85	0.35	-3.45943	1.84e-05	6.69e-05	Pms1	postmeiotic segregation increased 1 (S. cerevisiae)
66383	138	12	23.12	2.12	-3.44701	3.64e-27	6.34e-26	Iscu	IscU iron-sulfur cluster scaffold homolog (E. coli)
224440	46	4	7.71	0.71	-3.44084	7.24e-10	4.48e-09	Setd4	SET domain containing 4
619326	46	4	7.71	0.71	-3.44084	7.24e-10	4.47e-09	9130409I23Rik	RIKEN cDNA 9130409I23 gene
214944	34	3	5.7	0.53	-3.4269	1.51e-07	7.31e-07	Mobkl2b	MOB1, Mps One Binder kinase activator-like 2B (yeast)
75565	89	8	14.91	1.41	-3.40251	8.78e-18	1.12e-16	Ccdc101	coiled-coil domain containing 101
216543	22	2	3.69	0.35	-3.39819	3.33e-05	0.000114887	Cep68	centrosomal protein 68
72090	22	2	3.69	0.35	-3.39819	3.33e-05	0.000114858	Entpd8	ectonucleoside triphosphate diphosphohydrolase 8
74521	22	2	3.69	0.35	-3.39819	3.33e-05	0.000114829	Ppp4r4	protein phosphatase 4, regulatory subunit 4
94226	22	2	3.69	0.35	-3.39819	3.33e-05	0.0001148	S1pr5	sphingosine-1-phosphate receptor 5
67993	22	2	3.69	0.35	-3.39819	3.33e-05	0.000114771	Nudt12	nudix (nucleoside diphosphate linked moiety X)-type motif 12
218756	22	2	3.69	0.35	-3.39819	3.33e-05	0.000114742	Slc4a7	solute carrier family 4, sodium bicarbonate cotransporter, member 7
17219	188	17	31.5	3	-3.39232	5.25e-36	1.12e-34	Mcm6	minichromosome maintenance deficient 6 (MIS5 homolog, S. pombe) (S. cerevisiae)
21386	77	7	12.9	1.23	-3.39064	1.71e-15	1.97e-14	Tbx3	T-box 3
214804	33	3	5.53	0.53	-3.38322	2.72e-07	1.28e-06	Syde2	synapse defective 1, Rho GTPase, homolog 2 (C. elegans)
67134	33	3	5.53	0.53	-3.38322	2.72e-07	1.28e-06	Nop56	NOP56 ribonucleoprotein homolog (yeast)
14465	33	3	5.53	0.53	-3.38322	2.72e-07	1.28e-06	Gata6	GATA binding protein 6
108100	241	22	40.37	3.88	-3.37916	1.36e-45	3.33e-44	Baiap2	brain-specific angiogenesis inhibitor 1-associated protein 2
73229	54	5	9.05	0.88	-3.36234	3.72e-11	2.63e-10	3110052M02Rik	RIKEN cDNA 3110052M02 gene
76261	150	14	25.13	2.47	-3.34683	1.11e-28	2e-27	0610040J01Rik	RIKEN cDNA 0610040J01 gene
18534	6243	586	1045.89	103.37	-3.33884	0	0	Pck1	phosphoenolpyruvate carboxykinase 1, cytosolic
74552	32	3	5.36	0.53	-3.33817	4.89e-07	2.22e-06	Nipal3	NIPA-like domain containing 3
69721	96	9	16.08	1.59	-3.33817	8.38e-19	1.12e-17	Nkiras1	NFKB inhibitor interacting Ras-like protein 1
67126	181	17	30.32	3	-3.33724	3.06e-34	6.21e-33	Atp5e	ATP synthase, H+ transporting, mitochondrial F1 complex, epsilon subunit
83796	138	13	23.12	2.29	-3.33572	2.09e-26	3.55e-25	Smarcd2	SWI/SNF related, matrix associated, actin dependent regulator of chromatin, subfamily d, member 2
68816	21	2	3.52	0.35	-3.33015	5.99e-05	0.000196883	Ppil1	peptidylprolyl isomerase (cyclophilin)-like 1
75788	21	2	3.52	0.35	-3.33015	5.99e-05	0.000196836	Smurf1	SMAD specific E3 ubiquitin protein ligase 1
28019	21	2	3.52	0.35	-3.33015	5.99e-05	0.000196789	Ing4	inhibitor of growth family, member 4
15519	167	16	27.98	2.82	-3.31063	1.82e-31	3.47e-30	Hsp90aa1	heat shock protein 90, alpha (cytosolic), class A member 1
80752	42	4	7.04	0.71	-3.30968	7.53e-09	4.19e-08	Fam20c	family with sequence similarity 20, member C
57441	42	4	7.04	0.71	-3.30968	7.53e-09	4.18e-08	Gmnn	geminin
12628	386	37	64.67	6.53	-3.30794	8.79e-71	2.76e-69	Cfh	complement component factor h
74334	52	5	8.71	0.88	-3.3071	1.19e-10	7.97e-10	Ranbp10	RAN binding protein 10
64918	873	84	146.25	14.82	-3.30282	9.22e-158	4e-156	Bhmt2	betaine-homocysteine methyltransferase 2
18655	217	21	36.35	3.7	-3.29636	2.63e-40	5.99e-39	Pgk1	phosphoglycerate kinase 1
68634	31	3	5.19	0.53	-3.29167	8.77e-07	3.86e-06	Tm2d3	TM2 domain containing 3
13631	31	3	5.19	0.53	-3.29167	8.77e-07	3.86e-06	Eef2k	eukaryotic elongation factor-2 kinase
26416	164	16	27.48	2.82	-3.28461	1.02e-30	1.93e-29	Mapk14	mitogen-activated protein kinase 14
268534	41	4	6.87	0.71	-3.27442	1.35e-08	7.26e-08	Sntg2	syntrophin, gamma 2
234094	41	4	6.87	0.71	-3.27442	1.35e-08	7.26e-08	Arhgef10	Rho guanine nucleotide exchange factor (GEF) 10
20102	722	71	120.96	12.52	-3.27222	1.21e-129	4.92e-128	Rps4x	ribosomal protein S4, X-linked
17350	61	6	10.22	1.06	-3.26926	3.41e-12	2.67e-11	Mlh1	mutL homolog 1 (E. coli)
50915	334	33	55.96	5.82	-3.2653	9.86e-61	2.81e-59	Grb14	growth factor receptor bound protein 14
104175	111	11	18.6	1.94	-3.26117	4.2e-21	6.02e-20	Sbk1	SH3-binding kinase 1
239151	20	2	3.35	0.35	-3.25873	0.000107537	0.000335465	Gm600	predicted gene 600
245038	20	2	3.35	0.35	-3.25873	0.000107537	0.000335389	Dclk3	doublecortin-like kinase 3
217779	20	2	3.35	0.35	-3.25873	0.000107537	0.000335312	Lysmd1	LysM, putative peptidoglycan-binding, domain containing 1
77827	20	2	3.35	0.35	-3.25873	0.000107537	0.000335236	Krba1	KRAB-A domain containing 1
66277	503	50	84.27	8.82	-3.25617	1.95e-90	6.87e-89	Klf15	Kruppel-like factor 15
105663	50	5	8.38	0.88	-3.25137	3.79e-10	2.4e-09	Thtpa	thiamine triphosphatase
21340	50	5	8.38	0.88	-3.25137	3.79e-10	2.4e-09	Taf1b	TATA box binding protein (Tbp)-associated factor, RNA polymerase I, B
69893	80	8	13.4	1.41	-3.24847	1.62e-15	1.88e-14	2010305A19Rik	RIKEN cDNA 2010305A19 gene
66167	80	8	13.4	1.41	-3.24847	1.62e-15	1.87e-14	Ccdc72	coiled-coil domain containing 72
72320	30	3	5.03	0.53	-3.24649	1.57e-06	6.65e-06	2510003E04Rik	RIKEN cDNA 2510003E04 gene
223646	60	6	10.05	1.06	-3.24506	6.08e-12	4.61e-11	Naprt1	nicotinate phosphoribosyltransferase domain containing 1
71767	120	12	20.1	2.12	-3.24506	1.25e-22	1.89e-21	Tysnd1	trypsin domain containing 1
11931	138	14	23.12	2.47	-3.22656	1.12e-25	1.85e-24	Atp1b1	ATPase, Na+/K+ transporting, beta 1 polypeptide
105171	373	38	62.49	6.7	-3.22139	8.24e-67	2.52e-65	Arrdc3	arrestin domain containing 3
12401	2139	218	358.35	38.46	-3.21994	0	0	Serpina6	serine (or cysteine) peptidase inhibitor, clade A, member 6
54670	127	13	21.28	2.29	-3.21608	1.18e-23	1.83e-22	Atp8b1	ATPase, class I, type 8B, member 1
14411	68	7	11.39	1.23	-3.21104	3.12e-13	2.75e-12	Slc6a12	solute carrier family 6 (neurotransmitter transporter, betaine/GABA), member 12
14964	331	34	55.45	6	-3.20815	2.9e-59	8.16e-58	H2-D1	histocompatibility 2, D region locus 1
15481	591	61	99.01	10.76	-3.2019	2.42e-104	9.22e-103	Hspa8	heat shock protein 8
101706	39	4	6.53	0.71	-3.20119	4.28e-08	2.19e-07	Numa1	nuclear mitotic apparatus protein 1
665792	39	4	6.53	0.71	-3.20119	4.28e-08	2.19e-07	LOC665792	alpha-fetoprotein-like
16874	29	3	4.86	0.53	-3.19689	2.8e-06	1.14e-05	Lhx6	LIM homeobox protein 6
13195	67	7	11.22	1.23	-3.18934	5.53e-13	4.76e-12	Ddc	dopa decarboxylase
18972	19	2	3.18	0.35	-3.1836	0.000192297	0.000572751	Pold2	polymerase (DNA directed), delta 2, regulatory subunit
18024	66	7	11.06	1.23	-3.16862	9.79e-13	8.12e-12	Nfe2l2	nuclear factor, erythroid derived 2, like 2
26383	66	7	11.06	1.23	-3.16862	9.79e-13	8.12e-12	Fto	fat mass and obesity associated
237320	359	38	60.14	6.7	-3.16609	2.39e-63	7.05e-62	Aldh8a1	aldehyde dehydrogenase 8 family, member A1
668572	38	4	6.37	0.71	-3.1654	7.6e-08	3.81e-07	2610021A01Rik	RIKEN cDNA 2610021A01 gene
108112	85	9	14.24	1.59	-3.16285	4.7e-16	5.59e-15	Eif4ebp3	eukaryotic translation initiation factor 4E binding protein 3
69288	160	17	26.8	3	-3.1592	5.25e-29	9.61e-28	Rhobtb1	Rho-related BTB domain containing 1
100042498	197	21	33	3.7	-3.15687	2.45e-35	5.13e-34	2210403K04Rik	RIKEN cDNA 2210403K04 gene
66887	833	89	139.55	15.7	-3.15195	3.17e-144	1.34e-142	Lonp2	lon peptidase 2, peroxisomal
104910	2613	280	437.76	49.39	-3.14785	0	0	Slc25a47	solute carrier family 25, member 47
69608	65	7	10.89	1.23	-3.14627	1.73e-12	1.39e-11	Sec24d	Sec24 related gene family, member D (S. cerevisiae)
110323	93	10	15.58	1.76	-3.14605	2.44e-17	3.07e-16	Cox6b1	cytochrome c oxidase, subunit VIb polypeptide 1
100504628	74	8	12.4	1.41	-3.13657	5.02e-14	5.13e-13	LOC100504628	hypothetical LOC100504628
57259	46	5	7.71	0.88	-3.13116	3.76e-09	2.15e-08	Tob2	transducer of ERBB2, 2
319481	46	5	7.71	0.88	-3.13116	3.76e-09	2.15e-08	Wdr59	WD repeat domain 59
22785	46	5	7.71	0.88	-3.13116	3.76e-09	2.15e-08	Slc30a4	solute carrier family 30 (zinc transporter), member 4
67030	37	4	6.2	0.71	-3.12638	1.35e-07	6.56e-07	Fancl	Fanconi anemia, complementation group L
230596	37	4	6.2	0.71	-3.12638	1.35e-07	6.56e-07	Prpf38a	PRP38 pre-mRNA processing factor 38 (yeast) domain containing A
18795	37	4	6.2	0.71	-3.12638	1.35e-07	6.56e-07	Plcb1	phospholipase C, beta 1
27221	37	4	6.2	0.71	-3.12638	1.35e-07	6.55e-07	Chaf1a	chromatin assembly factor 1, subunit A (p150)
22083	37	4	6.2	0.71	-3.12638	1.35e-07	6.55e-07	Ctr9	Ctr9, Paf1/RNA polymerase II complex component, homolog (S. cerevisiae)
64697	1530	167	256.32	29.46	-3.12112	6.41e-261	3.2e-259	Keg1	kidney expressed gene 1
71764	18	2	3.02	0.35	-3.10912	0.000342528	0.00097628	C2cd2l	C2 calcium-dependent domain containing 2-like
83961	18	2	3.02	0.35	-3.10912	0.000342528	0.000976077	Nrg4	neuregulin 4
21944	18	2	3.02	0.35	-3.10912	0.000342528	0.000975874	Tnfsf12	tumor necrosis factor (ligand) superfamily, member 12
21410	18	2	3.02	0.35	-3.10912	0.000342528	0.000975671	Hnf1b	HNF1 homeobox B
14160	18	2	3.02	0.35	-3.10912	0.000342528	0.000975468	Lgr5	leucine rich repeat containing G protein coupled receptor 5
68948	18	2	3.02	0.35	-3.10912	0.000342528	0.000975265	1500011H22Rik	RIKEN cDNA 1500011H22 gene
15944	109	12	18.26	2.12	-3.10655	6.63e-20	9.17e-19	Irgm1	immunity-related GTPase family M member 1
52858	136	15	22.78	2.65	-3.1037	1.75e-24	2.78e-23	Cdipt	CDP-diacylglycerol--inositol 3-phosphatidyltransferase (phosphatidylinositol synthase)
71904	117	13	19.6	2.29	-3.09743	3.47e-21	5e-20	Paqr7	progestin and adipoQ receptor family member VII
12580	72	8	12.06	1.41	-3.09646	1.56e-13	1.47e-12	Cdkn2c	cyclin-dependent kinase inhibitor 2C (p18, inhibits CDK4)
72568	27	3	4.52	0.53	-3.09226	8.82e-06	3.37e-05	Lin9	lin-9 homolog (C. elegans)
20183	27	3	4.52	0.53	-3.09226	8.82e-06	3.37e-05	Rxrg	retinoid X receptor gamma
76044	27	3	4.52	0.53	-3.09226	8.82e-06	3.37e-05	Ncapg2	non-SMC condensin II complex, subunit G2
11639	269	30	45.07	5.29	-3.09083	8.54e-47	2.12e-45	Ak4	adenylate kinase 4
58176	36	4	6.03	0.71	-3.08627	2.39e-07	1.13e-06	Rhbg	Rhesus blood group-associated B glycoprotein
12361	36	4	6.03	0.71	-3.08627	2.39e-07	1.13e-06	Cask	calcium/calmodulin-dependent serine protein kinase (MAGUK family)
gi|142387311|ref|NM_025565.2|	98	11	16.42	1.94	-3.08133	6.93e-18	8.89e-17	-	-
50798	587	66	98.34	11.64	-3.07869	7.2e-100	2.68e-98	Gne	glucosamine
20743	62	7	10.39	1.23	-3.07847	9.49e-12	7.09e-11	Spnb3	spectrin beta 3
14263	5354	606	896.96	106.9	-3.06878	0	0	Fmo5	flavin containing monooxygenase 5
14070	53	6	8.88	1.06	-3.0665	3.31e-10	2.11e-09	F8a	factor 8-associated gene A
22390	44	5	7.37	0.88	-3.06609	1.17e-08	6.36e-08	Wee1	WEE 1 homolog 1 (S. pombe)
109652	114	13	19.1	2.29	-3.06015	1.88e-20	2.65e-19	Acy1	aminoacylase 1
94064	79	9	13.23	1.59	-3.05671	1.41e-14	1.54e-13	Mrpl27	mitochondrial ribosomal protein L27
319530	35	4	5.86	0.71	-3.04501	4.21e-07	1.93e-06	Zfp750	zinc finger protein 750
66083	35	4	5.86	0.71	-3.04501	4.21e-07	1.93e-06	Setd6	SET domain containing 6
19361	35	4	5.86	0.71	-3.04501	4.21e-07	1.93e-06	Rad51	RAD51 homolog (S. cerevisiae)
68861	112	13	18.76	2.29	-3.03424	5.77e-20	8e-19	1190002N15Rik	RIKEN cDNA 1190002N15 gene
71706	500	58	83.77	10.23	-3.03363	4.12e-84	1.39e-82	Slc46a3	solute carrier family 46, member 3
19116	274	32	45.9	5.65	-3.02217	1.15e-46	2.86e-45	Prlr	prolactin receptor
232493	590	69	98.84	12.17	-3.02177	1.41e-98	5.21e-97	Gys2	glycogen synthase 2
67384	77	9	12.9	1.59	-3.02027	4.34e-14	4.49e-13	Bag4	BCL2-associated athanogene 4
56737	51	6	8.54	1.06	-3.01017	1.02e-09	6.22e-09	Alg2	asparagine-linked glycosylation 2 homolog (yeast, alpha-1,3-mannosyltransferase)
71382	34	4	5.7	0.71	-3.00507	7.41e-07	3.29e-06	Pex1	peroxisomal biogenesis factor 1
76608	278	33	46.57	5.82	-3.00031	5.7e-47	1.42e-45	Hectd3	HECT domain containing 3
102657	42	5	7.04	0.88	-3	3.61e-08	1.86e-07	Cd276	CD276 antigen
72154	25	3	4.19	0.53	-2.98289	2.75e-05	9.64e-05	Zfp157	zinc finger protein 157
19157	74	9	12.4	1.59	-2.96324	2.32e-13	2.09e-12	Cyth1	cytohesin 1
107976	33	4	5.53	0.71	-2.96139	1.3e-06	5.56e-06	Bre	brain and reproductive organ-expressed protein
228714	33	4	5.53	0.71	-2.96139	1.3e-06	5.56e-06	Csrp2bp	cysteine and glycine-rich protein 2 binding protein
68520	205	25	34.34	4.41	-2.96104	1.36e-34	2.78e-33	Zfyve21	zinc finger, FYVE domain containing 21
20787	1139	139	190.82	24.52	-2.96018	7.44e-185	3.38e-183	Srebf1	sterol regulatory element binding transcription factor 1
70025	57	7	9.55	1.23	-2.95684	1.57e-10	1.04e-09	Acot7	acyl-CoA thioesterase 7
70470	57	7	9.55	1.23	-2.95684	1.57e-10	1.04e-09	Rprd1b	regulation of nuclear pre-mRNA domain containing 1B
20585	49	6	8.21	1.06	-2.95332	3.13e-09	1.81e-08	Hltf	helicase-like transcription factor
225631	187	23	31.33	4.06	-2.94799	1.47e-31	2.82e-30	Onecut2	one cut domain, family member 2
66234	1374	170	230.19	29.99	-2.94027	4.16e-221	1.99e-219	Sc4mol	sterol-C4-methyl oxidase-like
214253	1050	130	175.91	22.93	-2.93953	2.39e-169	1.06e-167	Etnk2	ethanolamine kinase 2
29815	153	19	25.63	3.35	-2.9356	5.8e-26	9.67e-25	Bcar3	breast cancer anti-estrogen resistance 3
98956	56	7	9.38	1.23	-2.93093	2.74e-10	1.76e-09	Nat10	N-acetyltransferase 10
101490	56	7	9.38	1.23	-2.93093	2.74e-10	1.76e-09	Inpp5f	inositol polyphosphate-5-phosphatase F
75739	80	10	13.4	1.76	-2.92859	3.6e-14	3.77e-13	Mpp7	membrane protein, palmitoylated 7 (MAGUK p55 subfamily member 7)
216987	40	5	6.7	0.88	-2.92859	1.11e-07	5.45e-07	Utp6	UTP6, small subunit (SSU) processome component, homolog (yeast)
76416	40	5	6.7	0.88	-2.92859	1.11e-07	5.44e-07	Znrd1as	ZNRD1 antisense RNA
317758	40	5	6.7	0.88	-2.92859	1.11e-07	5.44e-07	Gimap9	GTPase, IMAP family member 9
11837	64	8	10.72	1.41	-2.92654	1.38e-11	1.02e-10	Rplp0	ribosomal protein, large, P0
68041	152	19	25.46	3.35	-2.926	1.01e-25	1.66e-24	Mid1ip1	Mid1 interacting protein 1 (gastrulation specific G12-like (zebrafish))
223254	24	3	4.02	0.53	-2.92313	4.83e-05	0.00016179	Farp1	FERM, RhoGEF (Arhgef) and pleckstrin domain protein 1 (chondrocyte-derived)
69723	24	3	4.02	0.53	-2.92313	4.83e-05	0.000161751	Rpain	RPA interacting protein
30963	48	6	8.04	1.06	-2.92313	5.47e-09	3.08e-08	Ptpla	protein tyrosine phosphatase-like (proline instead of catalytic arginine), member a
57435	24	3	4.02	0.53	-2.92313	4.83e-05	0.000161711	Plin4	perilipin 4
108671	96	12	16.08	2.12	-2.92313	9.57e-17	1.18e-15	Dnajc9	DnaJ (Hsp40) homolog, subfamily C, member 9
22145	335	42	56.12	7.41	-2.92097	7.82e-55	2.13e-53	Tuba4a	tubulin, alpha 4A
27409	245	31	41.04	5.47	-2.90742	2.46e-40	5.63e-39	Abcg5	ATP-binding cassette, sub-family G (WHITE), member 5
230161	363	46	60.81	8.11	-2.90653	5.68e-59	1.59e-57	Acnat1	acyl-coenzyme A amino acid N-acyltransferase 1
gi|142381110|ref|NM_025538.2|	55	7	9.21	1.23	-2.90454	4.76e-10	2.98e-09	-	-
gi|124486800|ref|NM_001081308.1|	63	8	10.55	1.41	-2.90348	2.41e-11	1.74e-10	-	-
171282	157	20	26.3	3.53	-2.89732	2.76e-26	4.68e-25	Acot4	acyl-CoA thioesterase 4
16326	78	10	13.07	1.76	-2.89261	1.09e-13	1.06e-12	Inhbe	inhibin beta E
72948	39	5	6.53	0.88	-2.89151	1.93e-07	9.24e-07	Tppp	tubulin polymerization promoting protein
18576	320	41	53.61	7.23	-2.89043	6.87e-52	1.81e-50	Pde3b	phosphodiesterase 3B, cGMP-inhibited
56404	281	36	47.08	6.35	-2.89029	9.33e-46	2.29e-44	Trip4	thyroid hormone receptor interactor 4
108958	187	24	31.33	4.23	-2.88882	6.37e-31	1.21e-29	Fam73b	family with sequence similarity 73, member B
234214	163	21	27.31	3.7	-2.88383	4.35e-27	7.56e-26	Sorbs2	sorbin and SH3 domain containing 2
13356	93	12	15.58	2.12	-2.87756	5.01e-16	5.94e-15	Dgcr2	DiGeorge syndrome critical region gene 2
235582	503	65	84.27	11.47	-2.87715	2.7e-80	8.93e-79	Glyctk	glycerate kinase
66152	85	11	14.24	1.94	-2.87582	9.7e-15	1.07e-13	Uqcr10	ubiquinol-cytochrome c reductase, complex III subunit X
20333	162	21	27.14	3.7	-2.87482	7.53e-27	1.3e-25	Sec22b	SEC22 vesicle trafficking protein homolog B (S. cerevisiae)
14287	278	36	46.57	6.35	-2.87457	4.83e-45	1.17e-43	Fpgs	folylpolyglutamyl synthetase
217517	77	10	12.9	1.76	-2.87372	1.89e-13	1.73e-12	Stxbp6	syntaxin binding protein 6 (amisyn)
67095	77	10	12.9	1.76	-2.87372	1.89e-13	1.73e-12	Trak1	trafficking protein, kinesin binding 1
100041449	100	13	16.75	2.29	-2.87074	4.49e-17	5.6e-16	Cyp3a59	cytochrome P450, subfamily 3A, polypeptide 59
215474	31	4	5.19	0.71	-2.86984	3.98e-06	1.59e-05	Sec22c	SEC22 vesicle trafficking protein homolog C (S. cerevisiae)
11668	4184	544	700.95	95.97	-2.86866	0	0	Aldh1a1	aldehyde dehydrogenase family 1, subfamily A1
268756	1306	170	218.79	29.99	-2.86699	6.54e-205	3.08e-203	Gulo	gulonolactone (L-) oxidase
71898	1503	196	251.8	34.58	-2.86427	2.59e-235	1.27e-233	Apol9b	apolipoprotein L 9b
16882	46	6	7.71	1.06	-2.86267	1.66e-08	8.83e-08	Lig3	ligase III, DNA, ATP-dependent
11428	597	78	100.02	13.76	-2.86174	1.88e-94	6.83e-93	Aco1	aconitase 1
14370	92	12	15.41	2.12	-2.86173	8.67e-16	1.02e-14	Fzd8	frizzled homolog 8 (Drosophila)
72831	23	3	3.85	0.53	-2.86079	8.45e-05	0.000268846	Dhx30	DEAH (Asp-Glu-Ala-His) box polypeptide 30
74080	23	3	3.85	0.53	-2.86079	8.45e-05	0.000268784	Nmnat3	nicotinamide nucleotide adenylyltransferase 3
21832	23	3	3.85	0.53	-2.86079	8.45e-05	0.000268722	Thpo	thrombopoietin
18207	23	3	3.85	0.53	-2.86079	8.45e-05	0.000268659	Nthl1	nth (endonuclease III)-like 1 (E.coli)
66398	61	8	10.22	1.41	-2.85763	7.25e-11	4.97e-10	Commd5	COMM domain containing 5
99138	395	52	66.17	9.17	-2.85118	8.27e-63	2.43e-61	Stard7	START domain containing 7
76491	143	19	23.96	3.35	-2.83839	1.4e-23	2.17e-22	Abhd14b	abhydrolase domain containing 14b
66146	165	22	27.64	3.88	-2.83263	6.09e-27	1.05e-25	Tmem57	transmembrane protein 57
12144	45	6	7.54	1.06	-2.8305	2.87e-08	1.5e-07	Blm	Bloom syndrome, RecQ helicase-like
107371	30	4	5.03	0.71	-2.82467	6.93e-06	2.67e-05	Exoc6	exocyst complex component 6
622404	30	4	5.03	0.71	-2.82467	6.93e-06	2.67e-05	Ccdc107	coiled-coil domain containing 107
328949	30	4	5.03	0.71	-2.82467	6.93e-06	2.67e-05	Mcc	mutated in colorectal cancers
13009	74	10	12.4	1.76	-2.81669	9.75e-13	8.09e-12	Csrp3	cysteine and glycine-rich protein 3
71943	59	8	9.88	1.41	-2.80882	2.17e-10	1.41e-09	Tom1l1	target of myb1-like 1 (chicken)
666173	59	8	9.88	1.41	-2.80882	2.17e-10	1.41e-09	Vps13b	vacuolar protein sorting 13B (yeast)
233315	59	8	9.88	1.41	-2.80882	2.17e-10	1.41e-09	Mtmr10	myotubularin related protein 10
12328	59	8	9.88	1.41	-2.80882	2.17e-10	1.41e-09	Caml	calcium modulating ligand
100503040	22	3	3.69	0.53	-2.79956	0.000147158	0.000447551	LOC100503040	hypothetical LOC100503040
26466	80	11	13.4	1.94	-2.7881	1.49e-13	1.41e-12	Zfp260	zinc finger protein 260
13026	58	8	9.72	1.41	-2.78526	3.74e-10	2.37e-09	Pcyt1a	phosphate cytidylyltransferase 1, choline, alpha isoform
20334	435	60	72.88	10.58	-2.78418	2.48e-67	7.63e-66	Sec23a	SEC23A (S. cerevisiae)
320940	493	68	82.59	12	-2.78293	4.33e-76	1.4e-74	Atp11c	ATPase, class VI, type 11C
19164	36	5	6.03	0.88	-2.77658	1.01e-06	4.4e-06	Psen1	presenilin 1
59092	29	4	4.86	0.71	-2.77507	1.2e-05	4.48e-05	Pcbp4	poly(rC) binding protein 4
12466	575	80	96.33	14.11	-2.77127	4.73e-88	1.65e-86	Cct6a	chaperonin containing Tcp1, subunit 6a (zeta)
213056	122	17	20.44	3	-2.76836	7.68e-20	1.06e-18	Fam126b	family with sequence similarity 126, member B
80794	50	7	8.38	1.23	-2.76829	7.39e-09	4.11e-08	Cblc	Casitas B-lineage lymphoma c
66658	50	7	8.38	1.23	-2.76829	7.39e-09	4.11e-08	Ccdc51	coiled-coil domain containing 51
67009	114	16	19.1	2.82	-2.75981	1.46e-18	1.93e-17	Ttc23	tetratricopeptide repeat domain 23
14104	363	51	60.81	9	-2.75631	6.75e-56	1.85e-54	Fasn	fatty acid synthase
74185	227	32	38.03	5.65	-2.75082	1.81e-35	3.79e-34	Gbe1	glucan (1,4-alpha-), branching enzyme 1
107569	99	14	16.59	2.47	-2.74773	3.12e-16	3.74e-15	Nt5c3	5'-nucleotidase, cytosolic III
225049	49	7	8.21	1.23	-2.73872	1.27e-08	6.89e-08	Ttc7	tetratricopeptide repeat domain 7
50799	456	65	76.39	11.47	-2.73552	3.01e-69	9.39e-68	Slc25a13	solute carrier family 25 (mitochondrial carrier, adenine nucleotide translocator), member 13
56369	35	5	5.86	0.88	-2.73533	1.74e-06	7.3e-06	Apip	APAF1 interacting protein
232337	56	8	9.38	1.41	-2.73389	1.11e-09	6.71e-09	Zfp637	zinc finger protein 637
170460	413	59	69.19	10.41	-2.73259	8.52e-63	2.5e-61	Stard5	StAR-related lipid transfer (START) domain containing 5
15109	140	20	23.45	3.53	-2.73185	2.84e-22	4.24e-21	Hal	histidine ammonia lyase
66278	140	20	23.45	3.53	-2.73185	2.84e-22	4.23e-21	1810013D10Rik	RIKEN cDNA 1810013D10 gene
14388	21	3	3.52	0.53	-2.73151	0.000255304	0.000744238	Gab1	growth factor receptor bound protein 2-associated protein 1
435684	21	3	3.52	0.53	-2.73151	0.000255304	0.00074408	Shf	Src homology 2 domain containing F
18754	28	4	4.69	0.71	-2.7237	2.08e-05	7.41e-05	Prkce	protein kinase C, epsilon
228602	28	4	4.69	0.71	-2.7237	2.08e-05	7.41e-05	4930402H24Rik	RIKEN cDNA 4930402H24 gene
65246	160	23	26.8	4.06	-2.72268	3.6e-25	5.84e-24	Xpo7	exportin 7
628308	423	61	70.87	10.76	-2.7195	6.1e-64	1.81e-62	Gm14420	predicted gene 14420
224826	242	35	40.54	6.17	-2.716	3.42e-37	7.39e-36	Ubr2	ubiquitin protein ligase E3 component n-recognin 2
15505	407	59	68.18	10.41	-2.71138	2.1e-61	6.05e-60	Hsph1	heat shock 105kDa/110kDa protein 1
77411	62	9	10.39	1.59	-2.7081	1.66e-10	1.09e-09	Esrp2	epithelial splicing regulatory protein 2
93742	289	42	48.42	7.41	-2.70806	5.33e-44	1.28e-42	Pard3	par-3 (partitioning defective 3) homolog (C. elegans)
218215	55	8	9.21	1.41	-2.70751	1.9e-09	1.12e-08	Rnf144b	ring finger protein 144B
319876	96	14	16.08	2.47	-2.70268	1.56e-15	1.81e-14	Cobll1	Cobl-like 1
234683	34	5	5.7	0.88	-2.69539	2.98e-06	1.21e-05	Elmo3	engulfment and cell motility 3, ced-12 homolog (C. elegans)
67824	34	5	5.7	0.88	-2.69539	2.98e-06	1.21e-05	Nmral1	NmrA-like family domain containing 1
217082	184	27	30.83	4.76	-2.6953	2.08e-28	3.72e-27	Hlf	hepatic leukemia factor
69008	184	27	30.83	4.76	-2.6953	2.08e-28	3.72e-27	Cab39l	calcium binding protein 39-like
170752	68	10	11.39	1.76	-2.69412	2.5e-11	1.8e-10	Bco2	beta-carotene oxygenase 2
77038	279	41	46.74	7.23	-2.69259	2.87e-42	6.75e-41	Arfgap2	ADP-ribosylation factor GTPase activating protein 2
13124	1868	275	312.95	48.51	-2.68958	4.25e-273	2.15e-271	Cyp8b1	cytochrome P450, family 8, subfamily b, polypeptide 1
20238	88	13	14.74	2.29	-2.68632	2.98e-14	3.17e-13	Atxn1	ataxin 1
100504988	61	9	10.22	1.59	-2.6843	2.84e-10	1.82e-09	LOC100504988	signal recognition particle 14 kDa protein-like
170749	277	41	46.41	7.23	-2.68237	8.32e-42	1.94e-40	Mtmr4	myotubularin related protein 4
67801	135	20	22.62	3.53	-2.67986	4.11e-21	5.91e-20	Pllp	plasma membrane proteolipid
15925	155	23	25.97	4.06	-2.67729	5.2e-24	8.16e-23	Ide	insulin degrading enzyme
77987	74	11	12.4	1.94	-2.67621	3.77e-12	2.92e-11	Ascc3	activating signal cointegrator 1 complex subunit 3
215436	67	10	11.22	1.76	-2.67243	4.26e-11	2.99e-10	Slc35e3	solute carrier family 35, member E3
13494	121	18	20.27	3.18	-2.67225	5.04e-19	6.77e-18	Drg1	developmentally regulated GTP binding protein 1
223918	27	4	4.52	0.71	-2.67043	3.58e-05	0.000122821	Spryd3	SPRY domain containing 3
80290	127	19	21.28	3.35	-2.66727	7.74e-20	1.07e-18	Gpr146	G protein-coupled receptor 146
gi|108773812|ref|NM_001002929.3|	40	6	6.7	1.06	-2.6601	4.34e-07	1.99e-06	-	-
69270	40	6	6.7	1.06	-2.6601	4.34e-07	1.98e-06	Gins1	GINS complex subunit 1 (Psf1 homolog)
242362	60	9	10.05	1.59	-2.6601	4.84e-10	3.03e-09	Manea	mannosidase, endo-alpha
77697	40	6	6.7	1.06	-2.6601	4.34e-07	1.98e-06	Mmab	methylmalonic aciduria (cobalamin deficiency) type B homolog (human)
77032	60	9	10.05	1.59	-2.6601	4.84e-10	3.03e-09	2610029I01Rik	RIKEN cDNA 2610029I01 gene
13835	93	14	15.58	2.47	-2.65711	7.73e-15	8.62e-14	Epha1	Eph receptor A1
gi|19527233|ref|NM_134017.1|	139	21	23.29	3.7	-2.65411	1.83e-21	2.66e-20	-	-
22433	656	99	109.9	17.46	-2.65407	1.07e-95	3.9e-94	Xbp1	X-box binding protein 1
56150	66	10	11.06	1.76	-2.6517	7.27e-11	4.98e-10	Mad2l1	MAD2 mitotic arrest deficient-like 1 (yeast)
56485	33	5	5.53	0.88	-2.6517	5.11e-06	2.01e-05	Slc2a5	solute carrier family 2 (facilitated glucose transporter), member 5
16599	66	10	11.06	1.76	-2.6517	7.27e-11	4.98e-10	Klf3	Kruppel-like factor 3 (basic)
57170	46	7	7.71	1.23	-2.64807	6.38e-08	3.21e-07	Dolpp1	dolichyl pyrophosphate phosphatase 1
14544	230	35	38.53	6.17	-2.64264	2e-34	4.07e-33	Gda	guanine deaminase
78252	184	28	30.83	4.94	-2.64175	7.75e-28	1.37e-26	Fam55b	family with sequence similarity 55, member B
15446	649	99	108.73	17.46	-2.63862	4.29e-94	1.55e-92	Hpgd	hydroxyprostaglandin dehydrogenase 15 (NAD)
170789	59	9	9.88	1.59	-2.63548	8.25e-10	5.08e-09	Acot8	acyl-CoA thioesterase 8
380712	98	15	16.42	2.65	-2.63139	2e-15	2.3e-14	Tlcd2	TLC domain containing 2
68281	39	6	6.53	1.06	-2.62302	7.41e-07	3.29e-06	4930430F08Rik	RIKEN cDNA 4930430F08 gene
68465	1160	179	194.34	31.58	-2.6215	1.28e-165	5.65e-164	Adipor2	adiponectin receptor 2
12234	26	4	4.36	0.71	-2.61844	6.13e-05	0.000201103	Btrc	beta-transducin repeat containing protein
69749	26	4	4.36	0.71	-2.61844	6.13e-05	0.000201055	2410004N09Rik	RIKEN cDNA 2410004N09 gene
22361	207	32	34.68	5.65	-2.61778	7.5e-31	1.42e-29	Vnn1	vanin 1
19299	3236	502	542.13	88.56	-2.61391	0	0	Abcd3	ATP-binding cassette, sub-family D (ALD), member 3
320398	58	9	9.72	1.59	-2.61193	1.4e-09	8.43e-09	Lrig3	leucine-rich repeats and immunoglobulin-like domains 3
109900	1100	171	184.28	30.17	-2.61071	1.92e-156	8.3e-155	Asl	argininosuccinate lyase
16891	32	5	5.36	0.88	-2.60666	8.73e-06	3.34e-05	Lipg	lipase, endothelial
230809	64	10	10.72	1.76	-2.60666	2.1e-10	1.37e-09	Pdik1l	PDLIM1 interacting kinase 1 like
207304	371	58	62.15	10.23	-2.60295	1.03e-53	2.78e-52	Hectd1	HECT domain containing 1
70024	530	83	88.79	14.64	-2.60048	6.01e-76	1.94e-74	Mcm10	minichromosome maintenance deficient 10 (S. cerevisiae)
235040	51	8	8.54	1.41	-2.59854	1.6e-08	8.57e-08	Atg4d	autophagy-related 4D (yeast)
67311	172	27	28.82	4.76	-2.59804	1.18e-25	1.94e-24	Nanp	N-acetylneuraminic acid phosphatase
170439	185	29	30.99	5.12	-2.59759	1.66e-27	2.93e-26	Elovl6	ELOVL family member 6, elongation of long chain fatty acids (yeast)
67078	121	19	20.27	3.35	-2.59711	1.84e-18	2.42e-17	Pgp	phosphoglycolate phosphatase
[truncated: 1,552 more rows]
